# Supplementary material for: MicroRNA profiling in bovine serum according to the stage of Mycobacterium avium subsp. paratuberculosis infection
Source: PLoS One. 2021 Nov 4;16(11):e0259539. doi: 10.1371/journal.pone.0259539 (PMC8568169; doi:10.1371/journal.pone.0259539)
Supplement: S1 Table — (XLSX) [file pone.0259539.s001.xlsx]

## Sheet: Sheet1
S1 Table. Target genes of the up- and downregulated selective miRNAs
	Ortholog of target gene	Representative transcript	Gene name	3P-seq tags + 5	Total sites	8mer sites	7mer-m8 sites	7mer-A1 sites	6mer sites	Representative miRNA	Cumulative weighted context++ score	Total context++ score
Upregulated miRNAs	GALR2	ENST00000329003.3	galanin receptor 2	5	1	1	0	0	0	bta-miR-363	-0.84	-0.84
	BMP4	ENST00000245451.4	bone morphogenetic protein 4	24	1	1	0	0	0	bta-miR-363	-0.71	-0.71
	NTPCR	ENST00000366628.5	nucleoside-triphosphatase, cancer-related	2755	2	1	0	1	0	bta-miR-363	-0.68	-0.87
	TESK1	ENST00000336395.5	testis-specific kinase 1	583	1	1	0	0	0	bta-miR-363	-0.67	-0.68
	HIST1H2AC	ENST00000602637.1	histone cluster 1, H2ac	1665	1	1	0	0	0	bta-miR-363	-0.66	-0.66
	OR51E1	ENST00000396952.5	olfactory receptor, family 51, subfamily E, member 1	5	1	1	0	0	0	bta-miR-363	-0.66	-0.66
	OR10W1	ENST00000395079.2	olfactory receptor, family 10, subfamily W, member 1	5	1	1	0	0	0	bta-miR-363	-0.66	-0.66
	KCNJ16	ENST00000589377.1	potassium inwardly-rectifying channel, subfamily J, member 16	5	2	1	0	1	1	bta-miR-363	-0.66	-0.66
	FBXW7	ENST00000281708.4	F-box and WD repeat domain containing 7, E3 ubiquitin protein ligase	12	2	1	0	1	2	bta-miR-363	-0.62	-0.62
	C2orf74	ENST00000426997.1	chromosome 2 open reading frame 74	149	2	0	0	2	0	bta-miR-363	-0.61	-0.7
	RPS6KB1	ENST00000225577.4	ribosomal protein S6 kinase, 70kDa, polypeptide 1	16	3	1	0	2	0	bta-miR-363	-0.6	-0.6
	KCNE3	ENST00000310128.4	potassium voltage-gated channel, Isk-related family, member 3	16	1	1	0	0	0	bta-miR-363	-0.6	-0.6
	DUSP10	ENST00000366899.3	dual specificity phosphatase 10	70	3	0	0	3	1	bta-miR-363	-0.6	-0.6
	RPGR	ENST00000338898.3	retinitis pigmentosa GTPase regulator	72	1	1	0	0	0	bta-miR-363	-0.59	-0.59
	CHCHD10	ENST00000520222.1	coiled-coil-helix-coiled-coil-helix domain containing 10	1103	1	0	1	0	0	bta-miR-363	-0.59	-0.59
	RP11-332O19.5	ENST00000441178.2	rcRPE protein	5	1	0	0	1	0	bta-miR-363	-0.58	-0.58
	XRCC4	ENST00000511817.1	X-ray repair complementing defective repair in Chinese hamster cells 4	573	2	0	0	2	0	bta-miR-363	-0.58	-0.58
	P4HB	ENST00000331483.4	prolyl 4-hydroxylase, beta polypeptide	17931	1	1	0	0	0	bta-miR-363	-0.54	-0.55
	C14orf159	ENST00000256324.10	chromosome 14 open reading frame 159	5	1	1	0	0	0	bta-miR-363	-0.53	-0.53
	PPIL2	ENST00000406385.1	peptidylprolyl isomerase (cyclophilin)-like 2	1911	1	1	0	0	0	bta-miR-363	-0.51	-0.51
	EIF2S3	ENST00000253039.4	eukaryotic translation initiation factor 2, subunit 3 gamma, 52kDa	1571	1	1	0	0	0	bta-miR-363	-0.51	-0.54
	FAM101A	ENST00000546355.1	family with sequence similarity 101, member A	34	2	0	1	1	0	bta-miR-363	-0.51	-0.51
	HHLA2	ENST00000357759.5	HERV-H LTR-associating 2	5	1	1	0	0	0	bta-miR-363	-0.51	-0.51
	CACNA2D1	ENST00000356860.3	calcium channel, voltage-dependent, alpha 2/delta subunit 1	418	2	1	0	1	1	bta-miR-363	-0.49	-0.52
	DMRT2	ENST00000259622.6	doublesex and mab-3 related transcription factor 2	5	2	0	0	2	1	bta-miR-363	-0.47	-0.47
	CACNG7	ENST00000391767.1	calcium channel, voltage-dependent, gamma subunit 7	5	2	1	1	0	0	bta-miR-363	-0.47	-0.47
	TNFSF11	ENST00000405262.2	tumor necrosis factor (ligand) superfamily, member 11	12	2	0	0	2	0	bta-miR-363	-0.46	-0.46
	MDGA2	ENST00000439988.3	MAM domain-containing glycosylphosphatidylinositol anchor protein 2	0	3	0	0	3	0	bta-miR-363	-0.46	-0.46
	ST6GALNAC3	ENST00000328299.3	ST6 (alpha-N-acetyl-neuraminyl-2,3-beta-galactosyl-1,3)-N-acetylgalactosaminide alpha-2,6-sialyltransferase 3	41	3	0	0	3	0	bta-miR-363	-0.45	-0.46
	RSPO1	ENST00000373059.1	R-spondin 1	5	1	1	0	0	0	bta-miR-363	-0.45	-0.45
	ZFY	ENST00000383052.1	zinc finger protein, Y-linked	5	1	1	0	0	0	bta-miR-363	-0.45	-0.45
	KLHL31	ENST00000370905.3	kelch-like family member 31	16	2	1	0	1	1	bta-miR-363	-0.45	-0.47
	CNOT7	ENST00000361272.4	CCR4-NOT transcription complex, subunit 7	415	2	0	0	2	0	bta-miR-363	-0.45	-0.45
	DPY30	ENST00000342166.5	dpy-30 homolog (C. elegans)	935	1	0	1	0	0	bta-miR-363	-0.45	-0.46
	CASP7	ENST00000369331.4	caspase 7, apoptosis-related cysteine peptidase	277	2	0	0	2	0	bta-miR-363	-0.45	-0.45
	LANCL3	ENST00000378621.3	LanC lantibiotic synthetase component C-like 3 (bacterial)	15	2	1	0	1	1	bta-miR-363	-0.44	-0.51
	ART4	ENST00000228936.4	ADP-ribosyltransferase 4	5	2	0	0	2	0	bta-miR-363	-0.44	-0.44
	CPNE4	ENST00000512055.1	copine IV	5	1	1	0	0	0	bta-miR-363	-0.43	-0.43
	TANGO6	ENST00000261778.1	transport and golgi organization 6 homolog (Drosophila)	143	1	1	0	0	0	bta-miR-363	-0.43	-0.43
	SOX2	ENST00000325404.1	SRY (sex determining region Y)-box 2	506	1	1	0	0	0	bta-miR-363	-0.42	-0.42
	CCM2L	ENST00000262659.8	cerebral cavernous malformation 2-like	7	1	1	0	0	0	bta-miR-363	-0.41	-0.41
	GABRA4	ENST00000264318.3	gamma-aminobutyric acid (GABA) A receptor, alpha 4	5	1	1	0	0	0	bta-miR-363	-0.41	-0.41
	ZNF286B	ENST00000285274.5	zinc finger protein 286B	5	2	0	0	2	1	bta-miR-363	-0.41	-0.41
	KCNQ5	ENST00000370398.1	potassium voltage-gated channel, KQT-like subfamily, member 5	50	2	1	0	1	0	bta-miR-363	-0.4	-0.4
	OPRK1	ENST00000265572.3	opioid receptor, kappa 1	5	1	1	0	0	1	bta-miR-363	-0.4	-0.4
	DIO3	ENST00000510508.4	deiodinase, iodothyronine, type III	7	1	1	0	0	0	bta-miR-363	-0.39	-0.39
	AP003733.1	ENST00000601917.1	Uncharacterized protein; cDNA FLJ36460 fis, clone THYMU2014801	7	1	0	1	0	0	bta-miR-363	-0.39	-0.39
	C12orf36	ENST00000318426.2	chromosome 12 open reading frame 36	5	1	0	0	1	0	bta-miR-363	-0.39	-0.39
	GSG1L	ENST00000380898.2	GSG1-like	5	1	0	1	0	0	bta-miR-363	-0.39	-0.39
	PCOLCE2	ENST00000485766.1	procollagen C-endopeptidase enhancer 2	105	1	0	1	0	0	bta-miR-363	-0.38	-0.41
	DNAJC4	ENST00000355040.4	DnaJ (Hsp40) homolog, subfamily C, member 4	67	1	0	1	0	0	bta-miR-363	-0.38	-0.42
	RAMP2	ENST00000588576.1	receptor (G protein-coupled) activity modifying protein 2	47	1	0	1	0	0	bta-miR-363	-0.38	-0.4
	RP5-850E9.3	ENST00000488788.2	Uncharacterized protein	10	1	1	0	0	0	bta-miR-363	-0.38	-0.38
	ACTC1	ENST00000290378.4	actin, alpha, cardiac muscle 1	164	1	0	1	0	0	bta-miR-363	-0.38	-0.38
	RAB27A	ENST00000396307.2	RAB27A, member RAS oncogene family	181	1	1	0	0	0	bta-miR-363	-0.38	-0.38
	DAOA	ENST00000329625.5	D-amino acid oxidase activator	5	1	0	0	1	0	bta-miR-363	-0.37	-0.37
	ZNF286A	ENST00000395894.2	Zinc finger protein 286A	19	2	0	0	2	1	bta-miR-363	-0.37	-0.37
	HRK	ENST00000257572.5	harakiri, BCL2 interacting protein (contains only BH3 domain)	19	2	1	1	0	0	bta-miR-363	-0.37	-0.44
	CCNI	ENST00000237654.4	cyclin I	12152	2	0	1	1	0	bta-miR-363	-0.37	-0.37
	CDK5R1	ENST00000313401.3	cyclin-dependent kinase 5, regulatory subunit 1 (p35)	335	1	0	0	1	2	bta-miR-363	-0.37	-0.37
	MMGT1	ENST00000305963.2	membrane magnesium transporter 1	113	1	1	0	0	0	bta-miR-363	-0.37	-0.39
	IPO5	ENST00000261574.5	importin 5	1826	2	0	1	1	0	bta-miR-363	-0.37	-0.4
	FUT11	ENST00000394790.1	fucosyltransferase 11 (alpha (1,3) fucosyltransferase)	622	2	1	0	1	1	bta-miR-363	-0.37	-0.46
	DEFB110	ENST00000371148.2	defensin, beta 110 locus	5	1	0	0	1	0	bta-miR-363	-0.36	-0.36
	FLJ20306	ENST00000601673.1	CDNA FLJ20306 fis, clone HEP06881; Putative uncharacterized protein FLJ20306; Uncharacterized protein	5	1	0	0	1	0	bta-miR-363	-0.36	-0.36
	ERGIC2	ENST00000360150.4	ERGIC and golgi 2	451	1	0	0	1	1	bta-miR-363	-0.36	-0.37
	CDKN1C	ENST00000414822.3	cyclin-dependent kinase inhibitor 1C (p57, Kip2)	328	1	0	0	1	1	bta-miR-363	-0.36	-0.36
	TRUB1	ENST00000298746.3	TruB pseudouridine (psi) synthase family member 1	1035	1	1	0	0	0	bta-miR-363	-0.36	-0.36
	TMEM202	ENST00000341689.3	transmembrane protein 202	5	1	0	0	1	0	bta-miR-363	-0.36	-0.36
	SSTR5	ENST00000397547.2	somatostatin receptor 5	5	1	1	0	0	0	bta-miR-363	-0.36	-0.36
	DLC1	ENST00000276297.4	deleted in liver cancer 1	970	2	1	0	1	0	bta-miR-363	-0.36	-0.4
	CHODL	ENST00000400128.1	chondrolectin	26	1	0	0	1	2	bta-miR-363	-0.35	-0.38
	ENTPD5	ENST00000334696.6	ectonucleoside triphosphate diphosphohydrolase 5	105	2	0	0	2	1	bta-miR-363	-0.35	-0.39
	BCAR3	ENST00000370247.3	breast cancer anti-estrogen resistance 3	321	1	0	0	1	0	bta-miR-363	-0.35	-0.35
	SYCE2	ENST00000293695.7	synaptonemal complex central element protein 2	5	1	0	0	1	0	bta-miR-363	-0.35	-0.35
	TYW1B	ENST00000438904.2	tRNA-yW synthesizing protein 1 homolog B (S. cerevisiae)	5	1	0	0	1	0	bta-miR-363	-0.35	-0.35
	PUM1	ENST00000424085.2	pumilio RNA-binding family member 1	202	2	1	0	1	0	bta-miR-363	-0.35	-0.37
	MCF2	ENST00000520602.1	MCF.2 cell line derived transforming sequence	5	2	0	0	2	0	bta-miR-363	-0.35	-0.35
	TCF7L2	ENST00000369386.1	transcription factor 7-like 2 (T-cell specific, HMG-box)	650	2	0	0	2	0	bta-miR-363	-0.35	-0.35
	ZFX	ENST00000539115.1	zinc finger protein, X-linked	583	1	1	0	0	0	bta-miR-363	-0.35	-0.36
	ANAPC5	ENST00000441917.2	anaphase promoting complex subunit 5	1380	1	0	0	1	0	bta-miR-363	-0.35	-0.35
	USP6	ENST00000332776.4	ubiquitin specific peptidase 6 (Tre-2 oncogene)	5	1	1	0	0	0	bta-miR-363	-0.34	-0.34
	GAD2	ENST00000376261.3	glutamate decarboxylase 2 (pancreatic islets and brain, 65kDa)	5	1	1	0	0	0	bta-miR-363	-0.34	-0.34
	ZNF667	ENST00000591790.1	zinc finger protein 667	24	1	0	0	1	1	bta-miR-363	-0.34	-0.34
	LYZL6	ENST00000293274.4	lysozyme-like 6	5	1	0	0	1	0	bta-miR-363	-0.34	-0.34
	GHRL	ENST00000335542.8	ghrelin/obestatin prepropeptide	5	1	0	0	1	0	bta-miR-363	-0.34	-0.34
	ZNF710	ENST00000268154.4	zinc finger protein 710	5	1	1	0	0	0	bta-miR-363	-0.34	-0.34
	RAB4A	ENST00000366690.4	RAB4A, member RAS oncogene family	850	1	0	0	1	0	bta-miR-363	-0.34	-0.34
	PRKAA1	ENST00000397128.2	protein kinase, AMP-activated, alpha 1 catalytic subunit	1415	2	0	0	2	0	bta-miR-363	-0.33	-0.35
	PLA2G2C	ENST00000429261.2	phospholipase A2, group IIC	5	1	0	0	1	0	bta-miR-363	-0.33	-0.33
	SRXN1	ENST00000381962.3	sulfiredoxin 1	10	1	1	0	0	0	bta-miR-363	-0.33	-0.33
	ERAS	ENST00000338270.1	ES cell expressed Ras	7	1	0	0	1	0	bta-miR-363	-0.33	-0.33
	CRHBP	ENST00000274368.4	corticotropin releasing hormone binding protein	5	1	0	0	1	1	bta-miR-363	-0.33	-0.33
	AADACL2	ENST00000356517.3	arylacetamide deacetylase-like 2	5	1	0	0	1	0	bta-miR-363	-0.33	-0.33
	OAZ1	ENST00000602676.2	ornithine decarboxylase antizyme 1	23096	1	0	0	1	0	bta-miR-363	-0.33	-0.33
	TMEM140	ENST00000275767.3	transmembrane protein 140	858	1	1	0	0	0	bta-miR-363	-0.33	-0.36
	TOX2	ENST00000372999.1	TOX high mobility group box family member 2	21	1	1	0	0	0	bta-miR-363	-0.33	-0.33
	ARHGEF38	ENST00000420470.2	Rho guanine nucleotide exchange factor (GEF) 38	5	1	0	1	0	1	bta-miR-363	-0.33	-0.33
	MAF	ENST00000393350.1	v-maf avian musculoaponeurotic fibrosarcoma oncogene homolog	608	2	1	0	1	1	bta-miR-363	-0.33	-0.35
	DCUN1D5	ENST00000260247.5	DCN1, defective in cullin neddylation 1, domain containing 5	1486	1	0	0	1	1	bta-miR-363	-0.33	-0.35
	H3F3A	ENST00000366813.1	H3 histone, family 3A	15	1	0	1	0	0	bta-miR-363	-0.33	-0.33
	KIAA1211	ENST00000504228.1	KIAA1211	631	1	0	0	1	2	bta-miR-363	-0.32	-0.41
	ASH2L	ENST00000343823.6	ash2 (absent, small, or homeotic)-like (Drosophila)	140	1	1	0	0	0	bta-miR-363	-0.32	-0.32
	AMACR	ENST00000335606.6	alpha-methylacyl-CoA racemase	308	1	0	0	1	0	bta-miR-363	-0.32	-0.34
	LIN28B	ENST00000345080.4	lin-28 homolog B (C. elegans)	118	2	0	2	0	1	bta-miR-363	-0.32	-0.32
	USP47	ENST00000339865.5	ubiquitin specific peptidase 47	665	2	0	0	2	1	bta-miR-363	-0.32	-0.34
	CAMK4	ENST00000282356.4	calcium/calmodulin-dependent protein kinase IV	73	3	0	0	3	0	bta-miR-363	-0.32	-0.35
	ZNF772	ENST00000425074.3	zinc finger protein 772	22	1	0	0	1	1	bta-miR-363	-0.32	-0.33
	REV3L	ENST00000368802.3	REV3-like, polymerase (DNA directed), zeta, catalytic subunit	9	2	0	0	2	1	bta-miR-363	-0.32	-0.32
	KCNN3	ENST00000271915.4	potassium intermediate/small conductance calcium-activated channel, subfamily N, member 3	5	5	0	0	5	2	bta-miR-363	-0.32	-0.32
	BICD2	ENST00000356884.6	bicaudal D homolog 2 (Drosophila)	38	2	0	0	2	0	bta-miR-363	-0.32	-0.46
	C21orf119	ENST00000534991.2	chromosome 21 open reading frame 119	9	1	0	0	1	0	bta-miR-363	-0.32	-0.32
	ZNF30	ENST00000601957.1	zinc finger protein 30	99	1	0	0	1	0	bta-miR-363	-0.32	-0.32
	ZNF594	ENST00000399604.4	zinc finger protein 594	29	1	0	0	1	2	bta-miR-363	-0.32	-0.32
	UBXN4	ENST00000272638.9	UBX domain protein 4	3678	1	0	0	1	0	bta-miR-363	-0.32	-0.32
	GRP	ENST00000529320.2	gastrin-releasing peptide	5	1	0	0	1	0	bta-miR-363	-0.32	-0.32
	AC006486.1	ENST00000378108.1		5	1	0	0	1	1	bta-miR-363	-0.32	-0.32
	GUCA2B	ENST00000372581.1	guanylate cyclase activator 2B (uroguanylin)	5	1	0	0	1	0	bta-miR-363	-0.32	-0.32
	PAX6	ENST00000419022.1	paired box 6	191	1	0	0	1	0	bta-miR-363	-0.31	-0.31
	BCL7A	ENST00000538010.1	B-cell CLL/lymphoma 7A	96	2	0	0	2	0	bta-miR-363	-0.31	-0.31
	AC091801.1	ENST00000402115.1	LOC392621; Uncharacterized protein	5	1	0	0	1	0	bta-miR-363	-0.31	-0.31
	SCN3A	ENST00000360093.3	sodium channel, voltage-gated, type III, alpha subunit	5	3	0	0	3	1	bta-miR-363	-0.31	-0.31
	CD3EAP	ENST00000309424.3	CD3e molecule, epsilon associated protein	213	1	0	1	0	0	bta-miR-363	-0.31	-0.31
	DLL1	ENST00000366756.3	delta-like 1 (Drosophila)	85	1	0	0	1	0	bta-miR-363	-0.31	-0.31
	STRC	ENST00000450892.2	stereocilin	5	1	0	0	1	1	bta-miR-363	-0.31	-0.31
	ZCCHC5	ENST00000321110.1	zinc finger, CCHC domain containing 5	5	1	0	0	1	0	bta-miR-363	-0.31	-0.31
	SLA	ENST00000338087.5	Src-like-adaptor	5	2	0	1	1	0	bta-miR-363	-0.31	-0.31
	HAUS1	ENST00000585518.1	HAUS augmin-like complex, subunit 1	99	1	0	0	1	0	bta-miR-363	-0.31	-0.33
	PCF11	ENST00000298281.4	PCF11 cleavage and polyadenylation factor subunit	218	1	0	0	1	0	bta-miR-363	-0.31	-0.32
	LPGAT1	ENST00000366997.4	lysophosphatidylglycerol acyltransferase 1	135	2	0	0	2	0	bta-miR-363	-0.31	-0.35
	KLRG1	ENST00000356986.3	killer cell lectin-like receptor subfamily G, member 1	15	1	0	0	1	0	bta-miR-363	-0.31	-0.31
	P2RY13	ENST00000325602.5	purinergic receptor P2Y, G-protein coupled, 13	5	1	0	0	1	1	bta-miR-363	-0.31	-0.31
	OSM	ENST00000215781.2	oncostatin M	5	1	0	0	1	0	bta-miR-363	-0.31	-0.31
	PTPRT	ENST00000373187.1	protein tyrosine phosphatase, receptor type, T	5	3	1	1	1	1	bta-miR-363	-0.31	-0.31
	GUCA1A	ENST00000053469.4	guanylate cyclase activator 1A (retina)	5	1	0	0	1	0	bta-miR-363	-0.3	-0.3
	KLHL15	ENST00000328046.8	kelch-like family member 15	42	2	0	1	1	2	bta-miR-363	-0.3	-0.3
	RP11-295D22.1	ENST00000565320.1	Uncharacterized protein	5	1	0	0	1	0	bta-miR-363	-0.3	-0.3
	SP4	ENST00000222584.3	Sp4 transcription factor	131	2	0	0	2	0	bta-miR-363	-0.3	-0.3
	PLAC9	ENST00000372263.3	placenta-specific 9	7	1	0	0	1	0	bta-miR-363	-0.3	-0.3
	TMEM257	ENST00000408967.2	transmembrane protein 257	5	1	0	0	1	1	bta-miR-363	-0.3	-0.3
	MAP7D2	ENST00000379651.3	MAP7 domain containing 2	490	1	1	0	0	0	bta-miR-363	-0.3	-0.3
	KIAA1432	ENST00000414202.2	KIAA1432	1366	2	0	1	1	3	bta-miR-363	-0.3	-0.33
	C3orf35	ENST00000426078.1	chromosome 3 open reading frame 35	14	1	0	0	1	0	bta-miR-363	-0.3	-0.3
	PAX9	ENST00000361487.6	paired box 9	53	2	0	1	1	1	bta-miR-363	-0.3	-0.49
	BEX5	ENST00000543160.1	brain expressed, X-linked 5	10	1	0	0	1	0	bta-miR-363	-0.3	-0.3
	EIF5	ENST00000216554.3	eukaryotic translation initiation factor 5	970	1	0	0	1	1	bta-miR-363	-0.3	-0.3
	SERPINA11	ENST00000334708.3	serpin peptidase inhibitor, clade A (alpha-1 antiproteinase, antitrypsin), member 11	171	1	0	0	1	0	bta-miR-363	-0.3	-0.3
	CXCL11	ENST00000306621.3	chemokine (C-X-C motif) ligand 11	5	1	0	0	1	0	bta-miR-363	-0.3	-0.3
	CUL1	ENST00000325222.4	cullin 1	945	1	0	0	1	0	bta-miR-363	-0.3	-0.32
	TLL2	ENST00000357947.3	tolloid-like 2	5	1	1	0	0	0	bta-miR-363	-0.29	-0.29
	PKDCC	ENST00000294964.5	protein kinase domain containing, cytoplasmic	123	1	0	1	0	0	bta-miR-363	-0.29	-0.29
	GDF6	ENST00000287020.5	growth differentiation factor 6	14	2	0	0	2	2	bta-miR-363	-0.29	-0.35
	TSC2	ENST00000568454.1	tuberous sclerosis 2	400	1	0	0	1	0	bta-miR-363	-0.29	-0.29
	SEPP1	ENST00000514985.1	selenoprotein P, plasma, 1	134	1	0	0	1	0	bta-miR-363	-0.29	-0.29
	ENO1	ENST00000234590.4	enolase 1, (alpha)	1269	1	0	0	1	0	bta-miR-363	-0.29	-0.31
	NHLRC3	ENST00000470258.1	NHL repeat containing 3	49	2	0	0	2	1	bta-miR-363	-0.29	-0.43
	JAKMIP3	ENST00000298622.4	Janus kinase and microtubule interacting protein 3	5	2	0	0	2	0	bta-miR-363	-0.29	-0.29
	UTS2B	ENST00000340524.5	urotensin 2B	13	1	0	0	1	0	bta-miR-363	-0.29	-0.29
	DSTN	ENST00000246069.7	destrin (actin depolymerizing factor)	10116	1	0	0	1	0	bta-miR-363	-0.29	-0.33
	ENOX2	ENST00000370935.1	ecto-NOX disulfide-thiol exchanger 2	215	2	1	0	1	0	bta-miR-363	-0.29	-0.53
	MS4A13	ENST00000378186.2	membrane-spanning 4-domains, subfamily A, member 13	5	1	0	0	1	0	bta-miR-363	-0.29	-0.29
	PCNA	ENST00000379143.5	proliferating cell nuclear antigen	157	1	0	0	1	0	bta-miR-363	-0.29	-0.29
	CACNG2	ENST00000300105.6	calcium channel, voltage-dependent, gamma subunit 2	5	1	0	0	1	0	bta-miR-363	-0.29	-0.29
	HAND1	ENST00000231121.2	heart and neural crest derivatives expressed 1	5	1	0	1	0	0	bta-miR-363	-0.29	-0.29
	CSF2RB	ENST00000403662.3	colony stimulating factor 2 receptor, beta, low-affinity (granulocyte-macrophage)	5	2	0	0	2	0	bta-miR-363	-0.29	-0.29
	TJP2	ENST00000453658.2	tight junction protein 2	527	1	1	0	0	0	bta-miR-363	-0.29	-0.29
	MARCH5	ENST00000358935.2	membrane-associated ring finger (C3HC4) 5	881	1	0	0	1	0	bta-miR-363	-0.29	-0.29
	DHRS4	ENST00000558263.1	dehydrogenase/reductase (SDR family) member 4	5	1	0	0	1	0	bta-miR-363	-0.29	-0.29
	GLRA2	ENST00000218075.4	glycine receptor, alpha 2	5	1	0	1	0	0	bta-miR-363	-0.29	-0.29
	POTEH	ENST00000343518.6	POTE ankyrin domain family, member H	5	1	0	0	1	0	bta-miR-363	-0.29	-0.29
	CHST6	ENST00000332272.4	carbohydrate (N-acetylglucosamine 6-O) sulfotransferase 6	37	1	1	0	0	0	bta-miR-363	-0.29	-0.34
	TFRC	ENST00000540528.1	transferrin receptor	296	1	0	0	1	1	bta-miR-363	-0.29	-0.38
	T	ENST00000296946.2	T, brachyury homolog (mouse)	23	1	0	0	1	0	bta-miR-363	-0.28	-0.28
	MEF2A	ENST00000354410.5	myocyte enhancer factor 2A	654	1	1	0	0	1	bta-miR-363	-0.28	-0.28
	RAB9B	ENST00000243298.2	RAB9B, member RAS oncogene family	21	1	0	0	1	1	bta-miR-363	-0.28	-0.28
	GZMK	ENST00000231009.2	granzyme K (granzyme 3; tryptase II)	5	1	0	0	1	0	bta-miR-363	-0.28	-0.28
	CHCHD1	ENST00000372837.3	coiled-coil-helix-coiled-coil-helix domain containing 1	97	1	0	0	1	0	bta-miR-363	-0.28	-0.28
	HEMGN	ENST00000259456.3	hemogen	5	1	0	0	1	0	bta-miR-363	-0.28	-0.28
	SOGA3	ENST00000556132.1	SOGA family member 3	95	2	0	1	1	1	bta-miR-363	-0.28	-0.28
	TUBD1	ENST00000346141.6	tubulin, delta 1	157	1	0	0	1	0	bta-miR-363	-0.28	-0.28
	OCSTAMP	ENST00000279028.2	osteoclast stimulatory transmembrane protein	5	1	0	0	1	0	bta-miR-363	-0.28	-0.28
	KLF7	ENST00000423015.1	Kruppel-like factor 7 (ubiquitous)	737	2	0	0	2	2	bta-miR-363	-0.28	-0.3
	KBTBD12	ENST00000405256.1	kelch repeat and BTB (POZ) domain containing 12	5	1	1	0	0	0	bta-miR-363	-0.28	-0.28
	SCOC	ENST00000608372.1	short coiled-coil protein	922	2	0	0	2	1	bta-miR-363	-0.28	-0.43
	KLHDC1	ENST00000359332.2	kelch domain containing 1	5	1	0	0	1	0	bta-miR-363	-0.28	-0.28
	SDS	ENST00000257549.4	serine dehydratase	5	1	0	0	1	0	bta-miR-363	-0.28	-0.28
	CCDC28A	ENST00000332797.6	coiled-coil domain containing 28A	543	1	0	0	1	0	bta-miR-363	-0.28	-0.28
	AC002451.1	ENST00000601424.1	Protein LOC100996577	5	1	0	0	1	1	bta-miR-363	-0.28	-0.28
	PRRC1	ENST00000296666.8	proline-rich coiled-coil 1	2351	1	0	0	1	1	bta-miR-363	-0.28	-0.29
	IL3	ENST00000296870.2	interleukin 3 (colony-stimulating factor, multiple)	5	1	0	0	1	0	bta-miR-363	-0.28	-0.28
	STAG2	ENST00000371160.1	stromal antigen 2	216	1	1	0	0	0	bta-miR-363	-0.28	-0.33
	DUSP22	ENST00000419235.2	dual specificity phosphatase 22	1330	1	1	0	0	0	bta-miR-363	-0.28	-0.28
	OR2C3	ENST00000366487.3	olfactory receptor, family 2, subfamily C, member 3	5	1	0	0	1	0	bta-miR-363	-0.28	-0.28
	RAB12	ENST00000329286.6	RAB12, member RAS oncogene family	589	1	0	0	1	0	bta-miR-363	-0.28	-0.28
	ATRN	ENST00000262919.5	attractin	39	2	0	0	2	0	bta-miR-363	-0.28	-0.28
	CAMKK2	ENST00000538733.1	calcium/calmodulin-dependent protein kinase kinase 2, beta	1157	2	1	0	1	0	bta-miR-363	-0.27	-0.43
	AMMECR1L	ENST00000272647.5	AMMECR1-like	21	2	0	0	2	1	bta-miR-363	-0.27	-0.33
	SERPINB1	ENST00000380739.5	serpin peptidase inhibitor, clade B (ovalbumin), member 1	660	1	1	0	0	0	bta-miR-363	-0.27	-0.64
	ANKRD63	ENST00000434396.1	ankyrin repeat domain 63	5	2	0	0	2	0	bta-miR-363	-0.27	-0.27
	SEC23IP	ENST00000369075.3	SEC23 interacting protein	765	1	0	0	1	1	bta-miR-363	-0.27	-0.28
	NLGN4X	ENST00000381095.3	neuroligin 4, X-linked	5	2	0	0	2	0	bta-miR-363	-0.27	-0.27
	PNLDC1	ENST00000610273.1	poly(A)-specific ribonuclease (PARN)-like domain containing 1	5	1	0	1	0	0	bta-miR-363	-0.27	-0.27
	ZNF80	ENST00000482457.2	zinc finger protein 80	5	1	0	0	1	0	bta-miR-363	-0.27	-0.27
	CD1D	ENST00000368171.3	CD1d molecule	7	1	0	0	1	1	bta-miR-363	-0.27	-0.27
	NEDD1	ENST00000266742.4	neural precursor cell expressed, developmentally down-regulated 1	58	1	0	0	1	0	bta-miR-363	-0.27	-0.27
	DHRS13	ENST00000378895.4	dehydrogenase/reductase (SDR family) member 13	596	1	0	1	0	0	bta-miR-363	-0.27	-0.27
	MATN3	ENST00000407540.3	matrilin 3	113	1	0	0	1	0	bta-miR-363	-0.27	-0.27
	TMEM41A	ENST00000296254.3	transmembrane protein 41A	382	1	0	0	1	0	bta-miR-363	-0.27	-0.27
	XIRP2	ENST00000409195.1	xin actin-binding repeat containing 2	5	2	0	0	2	0	bta-miR-363	-0.27	-0.27
	RPS15A	ENST00000576436.1	ribosomal protein S15a	24	1	0	0	1	0	bta-miR-363	-0.27	-0.27
	ENTHD1	ENST00000325157.6	ENTH domain containing 1	5	1	0	0	1	0	bta-miR-363	-0.27	-0.27
	TNFSF8	ENST00000223795.2	tumor necrosis factor (ligand) superfamily, member 8	5	1	0	0	1	0	bta-miR-363	-0.27	-0.27
	SOX30	ENST00000265007.6	SRY (sex determining region Y)-box 30	5	1	0	0	1	0	bta-miR-363	-0.27	-0.27
	DHRS4L2	ENST00000335125.6	dehydrogenase/reductase (SDR family) member 4 like 2	5	1	0	0	1	0	bta-miR-363	-0.27	-0.27
	CASC4	ENST00000360824.3	cancer susceptibility candidate 4	5	1	1	0	0	0	bta-miR-363	-0.27	-0.27
	SAMSN1	ENST00000400564.1	SAM domain, SH3 domain and nuclear localization signals 1	5	1	0	0	1	0	bta-miR-363	-0.27	-0.27
	ZDHHC7	ENST00000313732.4	zinc finger, DHHC-type containing 7	4068	1	0	0	1	0	bta-miR-363	-0.27	-0.27
	SLC5A12	ENST00000396005.3	solute carrier family 5 (sodium/monocarboxylate cotransporter), member 12	8	1	0	0	1	2	bta-miR-363	-0.27	-0.37
	LPP	ENST00000312675.4	LIM domain containing preferred translocation partner in lipoma	1894	2	0	0	2	1	bta-miR-363	-0.27	-0.27
	CROT	ENST00000331536.3	carnitine O-octanoyltransferase	46	1	0	0	1	0	bta-miR-363	-0.27	-0.27
	SERTAD3	ENST00000392028.4	SERTA domain containing 3	765	1	0	1	0	0	bta-miR-363	-0.26	-0.27
	WDR26	ENST00000414423.2	WD repeat domain 26	1229	1	0	0	1	0	bta-miR-363	-0.26	-0.26
	MPZL2	ENST00000278937.2	myelin protein zero-like 2	260	1	0	0	1	0	bta-miR-363	-0.26	-0.26
	TRPM7	ENST00000560955.1	transient receptor potential cation channel, subfamily M, member 7	281	1	0	0	1	1	bta-miR-363	-0.26	-0.29
	FRMPD2	ENST00000474573.1	FERM and PDZ domain containing 2	5	1	0	0	1	0	bta-miR-363	-0.26	-0.26
	HTR5A-AS1	ENST00000395731.2	HTR5A antisense RNA 1	5	1	0	0	1	0	bta-miR-363	-0.26	-0.26
	RP11-47I22.3	ENST00000556569.1	Uncharacterized protein	93	1	0	0	1	0	bta-miR-363	-0.26	-0.3
	UBE2L6	ENST00000340573.4	ubiquitin-conjugating enzyme E2L 6	4657	1	0	0	1	0	bta-miR-363	-0.26	-0.26
	AKAP4	ENST00000376056.2	A kinase (PRKA) anchor protein 4	5	1	0	0	1	0	bta-miR-363	-0.26	-0.26
	CXXC5	ENST00000302517.3	CXXC finger protein 5	1285	1	0	1	0	0	bta-miR-363	-0.26	-0.26
	SH3TC2	ENST00000502274.1	SH3 domain and tetratricopeptide repeats 2	31	2	0	1	1	2	bta-miR-363	-0.26	-0.33
	SLC26A7	ENST00000309536.2	solute carrier family 26 (anion exchanger), member 7	5	1	0	0	1	0	bta-miR-363	-0.26	-0.26
	PRMT6	ENST00000370078.1	protein arginine methyltransferase 6	270	2	0	1	1	0	bta-miR-363	-0.26	-0.43
	TMEM17	ENST00000335390.5	transmembrane protein 17	10	1	0	0	1	0	bta-miR-363	-0.26	-0.26
	PPP1CB	ENST00000395366.2	protein phosphatase 1, catalytic subunit, beta isozyme	5795	1	0	0	1	2	bta-miR-363	-0.26	-0.26
	ZNF543	ENST00000321545.4	zinc finger protein 543	51	1	0	0	1	1	bta-miR-363	-0.26	-0.29
	MYOZ2	ENST00000307128.5	myozenin 2	5	1	0	0	1	0	bta-miR-363	-0.26	-0.26
	C1QL2	ENST00000272520.3	complement component 1, q subcomponent-like 2	5	1	0	0	1	0	bta-miR-363	-0.26	-0.26
	CSTF2T	ENST00000331173.4	cleavage stimulation factor, 3' pre-RNA, subunit 2, 64kDa, tau variant	3550	1	0	0	1	1	bta-miR-363	-0.26	-0.3
	GFPT2	ENST00000253778.8	glutamine-fructose-6-phosphate transaminase 2	70	1	0	1	0	0	bta-miR-363	-0.26	-0.26
	HNF4A	ENST00000316099.4	hepatocyte nuclear factor 4, alpha	915	1	1	0	0	0	bta-miR-363	-0.26	-0.26
	HEG1	ENST00000311127.4	heart development protein with EGF-like domains 1	380	3	0	1	2	2	bta-miR-363	-0.26	-0.26
	HAS3	ENST00000306560.1	hyaluronan synthase 3	15	1	0	0	1	1	bta-miR-363	-0.26	-0.26
	NRROS	ENST00000328557.4	negative regulator of reactive oxygen species	5	1	0	0	1	0	bta-miR-363	-0.26	-0.26
	LIFR	ENST00000263409.4	leukemia inhibitory factor receptor alpha	44	1	1	0	0	1	bta-miR-363	-0.25	-0.26
	BTN3A3	ENST00000244519.2	butyrophilin, subfamily 3, member A3	16	1	0	0	1	1	bta-miR-363	-0.25	-0.25
	PPARGC1A	ENST00000264867.2	peroxisome proliferator-activated receptor gamma, coactivator 1 alpha	19	3	0	1	2	2	bta-miR-363	-0.25	-0.35
	RCOR3	ENST00000367006.4	REST corepressor 3	374	2	0	0	2	1	bta-miR-363	-0.25	-0.31
	GSTCD	ENST00000515279.1	glutathione S-transferase, C-terminal domain containing	411	1	0	0	1	1	bta-miR-363	-0.25	-0.25
	CCDC6	ENST00000263102.6	coiled-coil domain containing 6	193	1	0	0	1	2	bta-miR-363	-0.25	-0.29
	JAGN1	ENST00000307768.4	jagunal homolog 1 (Drosophila)	2639	1	0	0	1	0	bta-miR-363	-0.25	-0.25
	NAA30	ENST00000556492.1	N(alpha)-acetyltransferase 30, NatC catalytic subunit	418	2	0	0	2	2	bta-miR-363	-0.25	-0.37
	WASL	ENST00000223023.4	Wiskott-Aldrich syndrome-like	230	1	0	0	1	1	bta-miR-363	-0.25	-0.26
	PNMA1	ENST00000316836.3	paraneoplastic Ma antigen 1	70	1	0	0	1	1	bta-miR-363	-0.25	-0.28
	ARPC5	ENST00000359856.6	actin related protein 2/3 complex, subunit 5, 16kDa	677	1	0	0	1	1	bta-miR-363	-0.25	-0.29
	PJA2	ENST00000361189.2	praja ring finger 2, E3 ubiquitin protein ligase	220	1	0	0	1	0	bta-miR-363	-0.25	-0.25
	AC022498.1	ENST00000392468.2	Uncharacterized protein	5	1	0	0	1	1	bta-miR-363	-0.25	-0.25
	IQCK	ENST00000320394.6	IQ motif containing K	42	1	0	0	1	0	bta-miR-363	-0.25	-0.25
	DUSP19	ENST00000354221.4	dual specificity phosphatase 19	42	2	0	0	2	0	bta-miR-363	-0.25	-0.33
	RP1	ENST00000220676.1	retinitis pigmentosa 1 (autosomal dominant)	5	1	0	0	1	0	bta-miR-363	-0.25	-0.25
	MARCH4	ENST00000273067.4	membrane-associated ring finger (C3HC4) 4, E3 ubiquitin protein ligase	68	1	0	1	0	2	bta-miR-363	-0.25	-0.25
	ATP2A2	ENST00000395494.2	ATPase, Ca++ transporting, cardiac muscle, slow twitch 2	2042	2	0	0	2	1	bta-miR-363	-0.25	-0.27
	SUN1	ENST00000456758.2	Sad1 and UNC84 domain containing 1	376	1	0	0	1	1	bta-miR-363	-0.25	-0.26
	CERS6	ENST00000305747.6	ceramide synthase 6	1932	2	0	1	1	2	bta-miR-363	-0.25	-0.27
	TFG	ENST00000240851.4	TRK-fused gene	2164	1	0	0	1	0	bta-miR-363	-0.25	-0.25
	KCNJ3	ENST00000295101.2	potassium inwardly-rectifying channel, subfamily J, member 3	21	2	0	0	2	0	bta-miR-363	-0.25	-0.25
	UBXN10	ENST00000375099.3	UBX domain protein 10	5	1	0	0	1	1	bta-miR-363	-0.25	-0.25
	URB2	ENST00000258243.2	URB2 ribosome biogenesis 2 homolog (S. cerevisiae)	383	1	0	0	1	1	bta-miR-363	-0.25	-0.26
	CD5	ENST00000347785.3	CD5 molecule	5	2	0	0	2	0	bta-miR-363	-0.25	-0.25
	TMEM62	ENST00000260403.2	transmembrane protein 62	9	1	0	1	0	0	bta-miR-363	-0.25	-0.25
	LRRC55	ENST00000497933.1	leucine rich repeat containing 55	5	1	1	0	0	0	bta-miR-363	-0.25	-0.25
	ZNF321P	ENST00000391777.3	zinc finger protein 321, pseudogene	14	1	0	0	1	0	bta-miR-363	-0.25	-0.33
	NDN	ENST00000331837.4	necdin, melanoma antigen (MAGE) family member	5	1	0	0	1	0	bta-miR-363	-0.25	-0.25
	C20orf26	ENST00000377309.2	chromosome 20 open reading frame 26	5	1	0	0	1	0	bta-miR-363	-0.25	-0.25
	KHDRBS3	ENST00000355849.5	KH domain containing, RNA binding, signal transduction associated 3	11	1	0	0	1	0	bta-miR-363	-0.25	-0.27
	SUV420H1	ENST00000304363.4	suppressor of variegation 4-20 homolog 1 (Drosophila)	62	1	0	0	1	1	bta-miR-363	-0.24	-0.24
	CCNT2	ENST00000295238.6	cyclin T2	381	3	0	0	3	1	bta-miR-363	-0.24	-0.52
	RELN	ENST00000428762.1	reelin	252	1	0	0	1	0	bta-miR-363	-0.24	-0.24
	DHRS3	ENST00000376223.2	dehydrogenase/reductase (SDR family) member 3	19	1	0	0	1	0	bta-miR-363	-0.24	-0.24
	RAB21	ENST00000261263.3	RAB21, member RAS oncogene family	1823	1	0	0	1	1	bta-miR-363	-0.24	-0.24
	AKAP1	ENST00000337714.3	A kinase (PRKA) anchor protein 1	843	1	0	0	1	0	bta-miR-363	-0.24	-0.24
	EVI5	ENST00000370331.1	ecotropic viral integration site 5	172	1	0	1	0	0	bta-miR-363	-0.24	-0.24
	OLFML2B	ENST00000294794.3	olfactomedin-like 2B	5	1	0	0	1	0	bta-miR-363	-0.24	-0.24
	GPCPD1	ENST00000379019.4	glycerophosphocholine phosphodiesterase GDE1 homolog (S. cerevisiae)	155	1	0	0	1	0	bta-miR-363	-0.24	-0.24
	GLYATL2	ENST00000287275.1	glycine-N-acyltransferase-like 2	23	1	0	0	1	0	bta-miR-363	-0.24	-0.24
	ZNF341	ENST00000342427.2	zinc finger protein 341	10	1	0	0	1	0	bta-miR-363	-0.24	-0.24
	UNC79	ENST00000553484.1	unc-79 homolog (C. elegans)	5	1	1	0	0	0	bta-miR-363	-0.24	-0.24
	TNK1	ENST00000570896.1	tyrosine kinase, non-receptor, 1	51	1	0	0	1	0	bta-miR-363	-0.24	-0.27
	NUP43	ENST00000367403.3	nucleoporin 43kDa	113	1	0	0	1	1	bta-miR-363	-0.24	-0.33
	ADAM10	ENST00000260408.3	ADAM metallopeptidase domain 10	385	2	0	0	2	1	bta-miR-363	-0.24	-0.43
	SLC37A3	ENST00000447932.2	solute carrier family 37, member 3	86	1	0	1	0	0	bta-miR-363	-0.24	-0.26
	PRDM1	ENST00000369089.3	PR domain containing 1, with ZNF domain	48	2	0	0	2	1	bta-miR-363	-0.24	-0.31
	TEX9	ENST00000558083.2	testis expressed 9	10	1	0	1	0	0	bta-miR-363	-0.24	-0.24
	DMP1	ENST00000339673.6	dentin matrix acidic phosphoprotein 1	5	1	0	0	1	0	bta-miR-363	-0.24	-0.24
	MAD2L1	ENST00000296509.6	MAD2 mitotic arrest deficient-like 1 (yeast)	3013	1	0	0	1	0	bta-miR-363	-0.24	-0.24
	ZNF397	ENST00000330501.7	zinc finger protein 397	59	1	1	0	0	0	bta-miR-363	-0.24	-0.28
	TMEM213	ENST00000442682.2	transmembrane protein 213	5	1	0	1	0	1	bta-miR-363	-0.24	-0.24
	FNDC9	ENST00000312349.4	fibronectin type III domain containing 9	5	1	0	1	0	0	bta-miR-363	-0.24	-0.24
	COG5	ENST00000347053.3	component of oligomeric golgi complex 5	455	3	0	1	2	1	bta-miR-363	-0.24	-0.53
	STX4	ENST00000313843.3	syntaxin 4	53	1	1	0	0	0	bta-miR-363	-0.24	-0.27
	DYM	ENST00000442713.2	dymeclin	547	1	0	0	1	0	bta-miR-363	-0.24	-0.25
	PPP4R1L	ENST00000334187.8	protein phosphatase 4, regulatory subunit 1-like	27	2	0	0	2	1	bta-miR-363	-0.24	-0.38
	LHX8	ENST00000294638.5	LIM homeobox 8	18	1	0	0	1	0	bta-miR-363	-0.24	-0.24
	TRIB3	ENST00000217233.3	tribbles pseudokinase 3	730	1	0	0	1	0	bta-miR-363	-0.24	-0.24
	PARM1	ENST00000513238.1	prostate androgen-regulated mucin-like protein 1	161	1	0	1	0	1	bta-miR-363	-0.24	-0.36
	PDE6C	ENST00000371447.3	phosphodiesterase 6C, cGMP-specific, cone, alpha prime	5	1	0	0	1	0	bta-miR-363	-0.24	-0.24
	PECR	ENST00000265322.7	peroxisomal trans-2-enoyl-CoA reductase	420	1	0	0	1	0	bta-miR-363	-0.24	-0.29
	HTR2C	ENST00000371950.3	5-hydroxytryptamine (serotonin) receptor 2C, G protein-coupled	5	1	0	1	0	0	bta-miR-363	-0.23	-0.23
	TRAM2	ENST00000182527.3	translocation associated membrane protein 2	2774	1	0	1	0	1	bta-miR-363	-0.23	-0.23
	DAZAP2	ENST00000412716.3	DAZ associated protein 2	4265	1	0	0	1	0	bta-miR-363	-0.23	-0.26
	RP11-625H11.1	ENST00000558940.1	Uncharacterized protein	5	1	0	0	1	0	bta-miR-363	-0.23	-0.23
	F2RL1	ENST00000296677.4	coagulation factor II (thrombin) receptor-like 1	184	1	0	0	1	0	bta-miR-363	-0.23	-0.23
	TRAM1L1	ENST00000310754.4	translocation associated membrane protein 1-like 1	7	1	0	0	1	0	bta-miR-363	-0.23	-0.23
	MAOA	ENST00000338702.3	monoamine oxidase A	378	1	0	1	0	0	bta-miR-363	-0.23	-0.23
	CPEB4	ENST00000265085.5	cytoplasmic polyadenylation element binding protein 4	472	2	0	0	2	1	bta-miR-363	-0.23	-0.23
	SENP7	ENST00000394095.2	SUMO1/sentrin specific peptidase 7	342	1	0	0	1	0	bta-miR-363	-0.23	-0.23
	NKX2-2	ENST00000377142.4	NK2 homeobox 2	10	1	0	0	1	0	bta-miR-363	-0.23	-0.23
	AGPAT3	ENST00000291572.8	1-acylglycerol-3-phosphate O-acyltransferase 3	2443	1	0	0	1	2	bta-miR-363	-0.23	-0.26
	UFM1	ENST00000239878.4	ubiquitin-fold modifier 1	1502	1	0	0	1	0	bta-miR-363	-0.23	-0.23
	LYPD6	ENST00000334166.4	LY6/PLAUR domain containing 6	261	2	0	0	2	0	bta-miR-363	-0.23	-0.23
	RGL1	ENST00000304685.4	ral guanine nucleotide dissociation stimulator-like 1	188	1	0	1	0	1	bta-miR-363	-0.23	-0.23
	EIF4G2	ENST00000526148.1	eukaryotic translation initiation factor 4 gamma, 2	61971	1	0	0	1	0	bta-miR-363	-0.23	-0.23
	FGF13	ENST00000315930.6	fibroblast growth factor 13	17	1	0	0	1	0	bta-miR-363	-0.23	-0.23
	TSPAN13	ENST00000262067.4	tetraspanin 13	491	1	0	0	1	0	bta-miR-363	-0.23	-0.23
	TP53I11	ENST00000395648.3	tumor protein p53 inducible protein 11	90	1	0	0	1	0	bta-miR-363	-0.23	-0.26
	RP11-770J1.4	ENST00000532619.1		5	1	0	0	1	0	bta-miR-363	-0.23	-0.23
	PTGDR2	ENST00000332539.4	prostaglandin D2 receptor 2	170	1	0	0	1	0	bta-miR-363	-0.23	-0.23
	DERL1	ENST00000259512.4	derlin 1	1081	1	0	0	1	0	bta-miR-363	-0.23	-0.25
	AC011294.3	ENST00000451905.1	Uncharacterized protein	5	1	0	0	1	0	bta-miR-363	-0.23	-0.23
	WISP3	ENST00000361714.1	WNT1 inducible signaling pathway protein 3	5	1	0	0	1	0	bta-miR-363	-0.23	-0.23
	SGMS1	ENST00000361781.2	sphingomyelin synthase 1	100	1	0	0	1	0	bta-miR-363	-0.23	-0.23
	CYSLTR2	ENST00000282018.3	cysteinyl leukotriene receptor 2	5	1	0	0	1	1	bta-miR-363	-0.23	-0.24
	SART3	ENST00000228284.3	squamous cell carcinoma antigen recognized by T cells 3	469	2	0	0	2	1	bta-miR-363	-0.23	-0.39
	UGCG	ENST00000374279.3	UDP-glucose ceramide glucosyltransferase	1200	2	0	1	1	0	bta-miR-363	-0.23	-0.24
	NRBP2	ENST00000442628.2	nuclear receptor binding protein 2	1011	1	0	0	1	0	bta-miR-363	-0.22	-0.22
	DKFZP761J1410	ENST00000251473.5	Lipid phosphate phosphatase-related protein type 2	345	1	0	0	1	1	bta-miR-363	-0.22	-0.22
	RSPH10B	ENST00000539903.1	radial spoke head 10 homolog B (Chlamydomonas)	5	1	0	1	0	0	bta-miR-363	-0.22	-0.22
	FAM43A	ENST00000329759.4	family with sequence similarity 43, member A	287	1	0	0	1	1	bta-miR-363	-0.22	-0.22
	SIK1	ENST00000270162.6	salt-inducible kinase 1	2163	1	0	1	0	0	bta-miR-363	-0.22	-0.23
	ZNF18	ENST00000580306.2	zinc finger protein 18	69	1	0	0	1	0	bta-miR-363	-0.22	-0.22
	PDXDC1	ENST00000396410.4	pyridoxal-dependent decarboxylase domain containing 1	6417	1	0	0	1	1	bta-miR-363	-0.22	-0.22
	CD83	ENST00000379153.3	CD83 molecule	414	1	0	1	0	0	bta-miR-363	-0.22	-0.22
	COMMD7	ENST00000278980.6	COMM domain containing 7	445	1	0	0	1	0	bta-miR-363	-0.22	-0.22
	SHISA2	ENST00000319420.3	shisa family member 2	30	1	0	0	1	0	bta-miR-363	-0.22	-0.22
	AC026703.1	ENST00000326958.1		182	1	0	0	1	1	bta-miR-363	-0.22	-0.24
	CLDN11	ENST00000064724.3	claudin 11	1116	1	0	0	1	1	bta-miR-363	-0.22	-0.22
	CD99L2	ENST00000370377.3	CD99 molecule-like 2	303	1	0	0	1	0	bta-miR-363	-0.22	-0.22
	ATF5	ENST00000423777.2	activating transcription factor 5	1363	1	0	0	1	0	bta-miR-363	-0.22	-0.22
	TMEM105	ENST00000332900.1	transmembrane protein 105	5	1	0	0	1	0	bta-miR-363	-0.22	-0.22
	THSD7B	ENST00000409968.1	thrombospondin, type I, domain containing 7B	5	1	0	0	1	0	bta-miR-363	-0.22	-0.22
	LIN52	ENST00000555028.1	lin-52 homolog (C. elegans)	116	1	0	0	1	0	bta-miR-363	-0.22	-0.22
	TCF4	ENST00000354452.3	transcription factor 4	394	1	0	1	0	0	bta-miR-363	-0.22	-0.22
	LMBRD2	ENST00000296603.4	LMBR1 domain containing 2	211	2	1	0	1	0	bta-miR-363	-0.22	-0.35
	EPHX4	ENST00000370383.4	epoxide hydrolase 4	55	1	0	1	0	0	bta-miR-363	-0.22	-0.33
	MOSPD3	ENST00000393950.2	motile sperm domain containing 3	106	1	0	1	0	0	bta-miR-363	-0.22	-0.22
	SNX30	ENST00000374232.3	sorting nexin family member 30	33	1	1	0	0	1	bta-miR-363	-0.22	-0.24
	TIA1	ENST00000433529.2	TIA1 cytotoxic granule-associated RNA binding protein	1370	1	0	0	1	1	bta-miR-363	-0.22	-0.24
	FASLG	ENST00000340030.3	Fas ligand (TNF superfamily, member 6)	5	1	0	0	1	1	bta-miR-363	-0.22	-0.22
	CCL14	ENST00000480944.2	chemokine (C-C motif) ligand 14	5	1	0	0	1	0	bta-miR-363	-0.22	-0.22
	MS4A3	ENST00000278865.3	membrane-spanning 4-domains, subfamily A, member 3 (hematopoietic cell-specific)	5	1	0	0	1	0	bta-miR-363	-0.22	-0.22
	DOCK11	ENST00000276204.6	dedicator of cytokinesis 11	40	1	0	0	1	1	bta-miR-363	-0.22	-0.24
	GREM1	ENST00000560677.1	gremlin 1, DAN family BMP antagonist	752	1	0	0	1	3	bta-miR-363	-0.22	-0.25
	POTEM	ENST00000551509.1	POTE ankyrin domain family, member M	5	1	0	0	1	0	bta-miR-363	-0.22	-0.22
	SUCNR1	ENST00000362032.5	succinate receptor 1	5	1	0	0	1	0	bta-miR-363	-0.22	-0.22
	GPR157	ENST00000377411.4	G protein-coupled receptor 157	48	1	0	0	1	0	bta-miR-363	-0.22	-0.23
	C4orf26	ENST00000311623.4	chromosome 4 open reading frame 26	5	1	0	0	1	0	bta-miR-363	-0.22	-0.22
	POTEG	ENST00000409832.3	POTE ankyrin domain family, member G	5	1	0	0	1	0	bta-miR-363	-0.22	-0.22
	LCLAT1	ENST00000309052.4	lysocardiolipin acyltransferase 1	397	1	0	0	1	0	bta-miR-363	-0.22	-0.22
	LPHN3	ENST00000512091.2	latrophilin 3	93	4	0	0	4	3	bta-miR-363	-0.22	-0.36
	ERI1	ENST00000250263.7	exoribonuclease 1	120	1	0	0	1	0	bta-miR-363	-0.22	-0.22
	SLITRK4	ENST00000381779.4	SLIT and NTRK-like family, member 4	86	1	0	0	1	0	bta-miR-363	-0.22	-0.22
	GEM	ENST00000396194.2	GTP binding protein overexpressed in skeletal muscle	40	1	0	0	1	0	bta-miR-363	-0.22	-0.22
	AGMAT	ENST00000375826.3	agmatine ureohydrolase (agmatinase)	331	2	0	0	2	1	bta-miR-363	-0.22	-0.46
	LRCH1	ENST00000311191.6	leucine-rich repeats and calponin homology (CH) domain containing 1	381	2	0	1	1	0	bta-miR-363	-0.22	-0.36
	TMEM143	ENST00000293261.3	transmembrane protein 143	160	1	0	1	0	1	bta-miR-363	-0.22	-0.22
	HNRNPK	ENST00000376281.4	heterogeneous nuclear ribonucleoprotein K	124	1	0	0	1	0	bta-miR-363	-0.22	-0.22
	TSPYL1	ENST00000368608.3	TSPY-like 1	2195	1	0	0	1	0	bta-miR-363	-0.22	-0.22
	ZNF280C	ENST00000370978.4	zinc finger protein 280C	138	1	0	1	0	1	bta-miR-363	-0.22	-0.22
	AKIRIN1	ENST00000432648.3	akirin 1	798	1	0	0	1	0	bta-miR-363	-0.21	-0.21
	PTPRK	ENST00000368226.4	protein tyrosine phosphatase, receptor type, K	641	1	0	0	1	1	bta-miR-363	-0.21	-0.23
	AGO1	ENST00000373204.4	argonaute RISC catalytic component 1	402	3	0	0	3	0	bta-miR-363	-0.21	-0.26
	AGBL2	ENST00000525123.1	ATP/GTP binding protein-like 2	7	1	0	0	1	0	bta-miR-363	-0.21	-0.21
	DNAJC13	ENST00000260818.6	DnaJ (Hsp40) homolog, subfamily C, member 13	256	1	0	0	1	0	bta-miR-363	-0.21	-0.21
	CT62	ENST00000566432.1	cancer/testis antigen 62	5	1	0	0	1	0	bta-miR-363	-0.21	-0.21
	ARHGAP18	ENST00000368149.2	Rho GTPase activating protein 18	176	1	0	1	0	0	bta-miR-363	-0.21	-0.26
	RNF150	ENST00000515673.2	ring finger protein 150	518	1	1	0	0	1	bta-miR-363	-0.21	-0.26
	NOTCH2NL	ENST00000369340.3	notch 2 N-terminal like	5	1	0	0	1	1	bta-miR-363	-0.21	-0.21
	UBE3A	ENST00000232165.3	ubiquitin protein ligase E3A	529	1	0	0	1	0	bta-miR-363	-0.21	-0.21
	IL2RA	ENST00000379959.3	interleukin 2 receptor, alpha	5	1	0	0	1	1	bta-miR-363	-0.21	-0.21
	DUSP14	ENST00000394389.4	dual specificity phosphatase 14	6641	1	0	0	1	0	bta-miR-363	-0.21	-0.21
	FAM26D	ENST00000368597.2	family with sequence similarity 26, member D	5	1	0	0	1	0	bta-miR-363	-0.21	-0.21
	RGMB	ENST00000308234.7	RGM domain family, member B	6087	2	0	0	2	0	bta-miR-363	-0.21	-0.26
	PEX3	ENST00000367591.4	peroxisomal biogenesis factor 3	314	1	0	0	1	0	bta-miR-363	-0.21	-0.25
	PRSS53	ENST00000280606.6	protease, serine, 53	9	1	0	0	1	0	bta-miR-363	-0.21	-0.21
	SLC30A8	ENST00000427715.2	solute carrier family 30 (zinc transporter), member 8	5	1	0	0	1	0	bta-miR-363	-0.21	-0.21
	CLVS1	ENST00000518592.1	clavesin 1	5	1	0	0	1	0	bta-miR-363	-0.21	-0.21
	DLX4	ENST00000240306.3	distal-less homeobox 4	74	1	0	0	1	0	bta-miR-363	-0.21	-0.21
	PAPD5	ENST00000357464.3	PAP associated domain containing 5	152	1	0	0	1	3	bta-miR-363	-0.21	-0.26
	FCGR3B	ENST00000367964.2	Fc fragment of IgG, low affinity IIIb, receptor (CD16b)	5	1	0	0	1	0	bta-miR-363	-0.21	-0.21
	COX6B2	ENST00000590900.1	cytochrome c oxidase subunit VIb polypeptide 2 (testis)	5	1	0	0	1	0	bta-miR-363	-0.21	-0.21
	CBX8	ENST00000269385.4	chromobox homolog 8	474	1	0	0	1	0	bta-miR-363	-0.21	-0.21
	RGMA	ENST00000557420.1	RGM domain family, member A	145	1	0	0	1	0	bta-miR-363	-0.21	-0.21
	EVX2	ENST00000308618.4	even-skipped homeobox 2	9	1	0	0	1	1	bta-miR-363	-0.21	-0.21
	FBLN1	ENST00000327858.6	fibulin 1	4812	1	0	0	1	0	bta-miR-363	-0.21	-0.21
	ALG6	ENST00000371108.4	ALG6, alpha-1,3-glucosyltransferase	140	1	0	0	1	0	bta-miR-363	-0.21	-0.21
	CXCL14	ENST00000337225.5	chemokine (C-X-C motif) ligand 14	5	1	0	0	1	0	bta-miR-363	-0.21	-0.21
	NDFIP1	ENST00000253814.4	Nedd4 family interacting protein 1	2478	1	0	0	1	0	bta-miR-363	-0.21	-0.21
	MTDH	ENST00000336273.3	metadherin	5192	1	0	0	1	1	bta-miR-363	-0.21	-0.21
	ZSCAN18	ENST00000240727.6	zinc finger and SCAN domain containing 18	838	1	0	0	1	0	bta-miR-363	-0.21	-0.21
	ADAMTS5	ENST00000284987.5	ADAM metallopeptidase with thrombospondin type 1 motif, 5	68	2	0	0	2	0	bta-miR-363	-0.21	-0.29
	TAP2	ENST00000374897.2	transporter 2, ATP-binding cassette, sub-family B (MDR/TAP)	466	1	1	0	0	1	bta-miR-363	-0.21	-0.27
	EDEM1	ENST00000256497.4	ER degradation enhancer, mannosidase alpha-like 1	948	1	0	0	1	2	bta-miR-363	-0.21	-0.21
	ZNF544	ENST00000599227.1	zinc finger protein 544	173	1	0	1	0	0	bta-miR-363	-0.21	-0.21
	SFXN2	ENST00000369893.5	sideroflexin 2	547	1	0	0	1	0	bta-miR-363	-0.21	-0.21
	LEF1	ENST00000265165.1	lymphoid enhancer-binding factor 1	104	1	0	0	1	0	bta-miR-363	-0.21	-0.21
	PROX1	ENST00000366958.4	prospero homeobox 1	131	2	0	0	2	0	bta-miR-363	-0.21	-0.21
	DSTYK	ENST00000367160.4	dual serine/threonine and tyrosine protein kinase	256	1	0	0	1	1	bta-miR-363	-0.21	-0.22
	PCMTD2	ENST00000308824.6	protein-L-isoaspartate (D-aspartate) O-methyltransferase domain containing 2	476	1	0	0	1	0	bta-miR-363	-0.21	-0.22
	KDELR2	ENST00000258739.4	KDEL (Lys-Asp-Glu-Leu) endoplasmic reticulum protein retention receptor 2	5077	1	0	0	1	0	bta-miR-363	-0.21	-0.26
	FYTTD1	ENST00000241502.4	forty-two-three domain containing 1	891	1	0	0	1	0	bta-miR-363	-0.2	-0.2
	ZPLD1	ENST00000306176.1	zona pellucida-like domain containing 1	5	1	0	0	1	1	bta-miR-363	-0.2	-0.2
	AMER2	ENST00000357816.2	APC membrane recruitment protein 2	7	1	1	0	0	0	bta-miR-363	-0.2	-0.27
	TNPO1	ENST00000337273.5	transportin 1	2041	2	0	0	2	4	bta-miR-363	-0.2	-0.26
	BACH2	ENST00000257749.4	BTB and CNC homology 1, basic leucine zipper transcription factor 2	74	3	0	1	2	0	bta-miR-363	-0.2	-0.26
	BARHL1	ENST00000263610.2	BarH-like homeobox 1	5	1	0	0	1	0	bta-miR-363	-0.2	-0.2
	RASSF1	ENST00000327761.3	Ras association (RalGDS/AF-6) domain family member 1	236	1	0	0	1	0	bta-miR-363	-0.2	-0.2
	PTGER4	ENST00000302472.3	prostaglandin E receptor 4 (subtype EP4)	326	1	0	1	0	0	bta-miR-363	-0.2	-0.2
	E2F7	ENST00000416496.2	E2F transcription factor 7	308	1	0	0	1	1	bta-miR-363	-0.2	-0.2
	ETS2	ENST00000360214.3	v-ets avian erythroblastosis virus E26 oncogene homolog 2	3965	1	0	0	1	0	bta-miR-363	-0.2	-0.22
	SOCS2	ENST00000548537.1	suppressor of cytokine signaling 2	89	1	0	0	1	2	bta-miR-363	-0.2	-0.27
	NRARP	ENST00000356628.2	NOTCH-regulated ankyrin repeat protein	56	1	1	0	0	0	bta-miR-363	-0.2	-1.08
	FZD2	ENST00000315323.3	frizzled family receptor 2	807	1	0	0	1	0	bta-miR-363	-0.2	-0.23
	CCDC39	ENST00000273654.4	coiled-coil domain containing 39	5	1	0	0	1	0	bta-miR-363	-0.2	-0.2
	IL6ST	ENST00000381287.4	interleukin 6 signal transducer (gp130, oncostatin M receptor)	213	2	0	0	2	2	bta-miR-363	-0.2	-0.36
	DRGX	ENST00000374139.2	dorsal root ganglia homeobox	5	1	0	0	1	1	bta-miR-363	-0.2	-0.2
	SMIM13	ENST00000416247.2	small integral membrane protein 13	199	1	1	0	0	0	bta-miR-363	-0.2	-0.27
	SORBS2	ENST00000284776.7	sorbin and SH3 domain containing 2	1279	1	0	0	1	1	bta-miR-363	-0.2	-0.2
	ZNF578	ENST00000421239.2	zinc finger protein 578	0	1	0	0	1	0	bta-miR-363	-0.2	-0.2
	LONRF1	ENST00000398246.3	LON peptidase N-terminal domain and ring finger 1	36	1	0	0	1	0	bta-miR-363	-0.2	-0.2
	DLX6	ENST00000518156.2	distal-less homeobox 6	76	1	0	0	1	0	bta-miR-363	-0.2	-0.2
	NUS1	ENST00000368494.3	nuclear undecaprenyl pyrophosphate synthase 1 homolog (S. cerevisiae)	302	1	0	0	1	0	bta-miR-363	-0.2	-0.2
	SLC4A8	ENST00000453097.2	solute carrier family 4, sodium bicarbonate cotransporter, member 8	17	1	0	1	0	1	bta-miR-363	-0.2	-0.29
	AMPH	ENST00000325590.5	amphiphysin	16	1	0	0	1	0	bta-miR-363	-0.2	-0.2
	SLC5A3	ENST00000608209.1	sodium/myo-inositol cotransporter	24	2	0	0	2	0	bta-miR-363	-0.2	-0.26
	STEAP2	ENST00000287908.3	STEAP family member 2, metalloreductase	266	2	0	0	2	0	bta-miR-363	-0.2	-0.21
	MIER1	ENST00000357692.2	mesoderm induction early response 1, transcriptional regulator	950	1	0	0	1	1	bta-miR-363	-0.2	-0.27
	FAM83F	ENST00000333407.6	family with sequence similarity 83, member F	5	3	0	0	3	0	bta-miR-363	-0.2	-0.2
	NUDT10	ENST00000376006.3	nudix (nucleoside diphosphate linked moiety X)-type motif 10	9	1	0	0	1	0	bta-miR-363	-0.2	-0.2
	ABCA4	ENST00000370225.3	ATP-binding cassette, sub-family A (ABC1), member 4	16	1	0	0	1	0	bta-miR-363	-0.2	-0.2
	RIMS2	ENST00000507740.1	regulating synaptic membrane exocytosis 2	8	2	0	0	2	1	bta-miR-363	-0.2	-0.2
	IL22RA1	ENST00000270800.1	interleukin 22 receptor, alpha 1	5	1	0	0	1	0	bta-miR-363	-0.2	-0.2
	DGKH	ENST00000261491.5	diacylglycerol kinase, eta	46	1	0	0	1	0	bta-miR-363	-0.2	-0.2
	KLHL5	ENST00000261425.3	kelch-like family member 5	366	1	0	0	1	0	bta-miR-363	-0.2	-0.24
	SFRP2	ENST00000274063.4	secreted frizzled-related protein 2	21	1	1	0	0	1	bta-miR-363	-0.2	-0.54
	GEMIN7	ENST00000270257.4	gem (nuclear organelle) associated protein 7	329	1	0	0	1	0	bta-miR-363	-0.2	-0.22
	CNTN4	ENST00000427331.1	contactin 4	191	1	0	0	1	0	bta-miR-363	-0.2	-0.21
	DAZL	ENST00000250863.8	deleted in azoospermia-like	5	1	0	0	1	0	bta-miR-363	-0.2	-0.2
	ADAM7	ENST00000175238.6	ADAM metallopeptidase domain 7	5	1	0	1	0	0	bta-miR-363	-0.2	-0.2
	UBE2Z	ENST00000360943.5	ubiquitin-conjugating enzyme E2Z	3688	1	0	1	0	1	bta-miR-363	-0.2	-0.2
	CDKL2	ENST00000429927.2	cyclin-dependent kinase-like 2 (CDC2-related kinase)	7	1	0	0	1	1	bta-miR-363	-0.2	-0.2
	RGS5	ENST00000313961.5	regulator of G-protein signaling 5	56	1	0	0	1	0	bta-miR-363	-0.2	-0.2
	HSBP1	ENST00000433866.2	heat shock factor binding protein 1	3000	1	1	0	0	0	bta-miR-374b	-0.53	-0.53
	EN1	ENST00000295206.6	engrailed homeobox 1	16	2	2	0	0	0	bta-miR-374b	-0.53	-0.53
	PDP2	ENST00000311765.2	pyruvate dehyrogenase phosphatase catalytic subunit 2	102	1	1	0	0	0	bta-miR-374b	-0.51	-0.51
	C5orf28	ENST00000500337.2	chromosome 5 open reading frame 28	1711	1	1	0	0	1	bta-miR-374b	-0.5	-0.52
	CCL2	ENST00000225831.4	chemokine (C-C motif) ligand 2	1280	1	1	0	0	0	bta-miR-374b	-0.45	-0.45
	APOPT1	ENST00000556253.2	apoptogenic 1, mitochondrial	242	1	1	0	0	0	bta-miR-374b	-0.45	-0.45
	NTF3	ENST00000423158.3	neurotrophin 3	154	1	1	0	0	0	bta-miR-374b	-0.43	-0.43
	CYP26A1	ENST00000224356.4	cytochrome P450, family 26, subfamily A, polypeptide 1	22	1	1	0	0	1	bta-miR-374b	-0.38	-0.43
	STMN2	ENST00000518111.1	stathmin-like 2	7	1	1	0	0	2	bta-miR-374b	-0.36	-0.38
	TMEM123	ENST00000361236.3	transmembrane protein 123	2135	1	1	0	0	3	bta-miR-374b	-0.35	-0.36
	ZCWPW2	ENST00000383768.2	zinc finger, CW type with PWWP domain 2	10	1	1	0	0	2	bta-miR-374b	-0.35	-0.35
	TCERG1	ENST00000296702.5	transcription elongation regulator 1	152	1	1	0	0	1	bta-miR-374b	-0.33	-0.49
	PITX2	ENST00000394595.3	paired-like homeodomain 2	75	1	1	0	0	0	bta-miR-374b	-0.33	-0.33
	SPOPL	ENST00000280098.4	speckle-type POZ protein-like	216	1	1	0	0	6	bta-miR-374b	-0.32	-0.37
	ANLN	ENST00000265748.2	anillin, actin binding protein	2637	1	1	0	0	3	bta-miR-374b	-0.32	-0.34
	SRSF7	ENST00000313117.6	serine/arginine-rich splicing factor 7	16077	1	1	0	0	0	bta-miR-374b	-0.32	-0.32
	PRR16	ENST00000407149.2	proline rich 16	394	1	1	0	0	0	bta-miR-374b	-0.3	-0.3
	SP100	ENST00000409897.1	SP100 nuclear antigen	687	1	1	0	0	1	bta-miR-374b	-0.3	-0.42
	CADM2	ENST00000383699.3	cell adhesion molecule 2	5	1	1	0	0	5	bta-miR-374b	-0.29	-0.29
	CCL8	ENST00000394620.1	chemokine (C-C motif) ligand 8	5	1	1	0	0	0	bta-miR-374b	-0.29	-0.29
	FABP2	ENST00000274024.3	fatty acid binding protein 2, intestinal	5	1	1	0	0	0	bta-miR-374b	-0.29	-0.29
	GADD45A	ENST00000370986.4	growth arrest and DNA-damage-inducible, alpha	689	1	1	0	0	0	bta-miR-374b	-0.28	-0.34
	FRRS1	ENST00000287474.5	ferric-chelate reductase 1	97	1	1	0	0	0	bta-miR-374b	-0.27	-0.29
	SPTLC1	ENST00000262554.2	serine palmitoyltransferase, long chain base subunit 1	2578	1	1	0	0	1	bta-miR-374b	-0.27	-0.27
	HAPLN1	ENST00000274341.4	hyaluronan and proteoglycan link protein 1	5	1	1	0	0	0	bta-miR-374b	-0.26	-0.26
	MZT1	ENST00000377818.3	mitotic spindle organizing protein 1	157	1	0	0	1	1	bta-miR-374b	-0.26	-0.26
	RGS14	ENST00000408923.3	regulator of G-protein signaling 14	123	1	1	0	0	0	bta-miR-374b	-0.26	-0.26
	OSTF1	ENST00000346234.6	osteoclast stimulating factor 1	107	1	1	0	0	0	bta-miR-374b	-0.26	-0.28
	FBXL3	ENST00000355619.5	F-box and leucine-rich repeat protein 3	842	1	1	0	0	2	bta-miR-374b	-0.26	-0.3
	NFIL3	ENST00000297689.3	nuclear factor, interleukin 3 regulated	7439	1	1	0	0	0	bta-miR-374b	-0.25	-0.25
	MCFD2	ENST00000444761.2	multiple coagulation factor deficiency 2	1648	1	1	0	0	2	bta-miR-374b	-0.24	-0.27
	STYX	ENST00000354586.4	serine/threonine/tyrosine interacting protein	250	1	1	0	0	3	bta-miR-374b	-0.24	-0.43
	NKX2-2	ENST00000377142.4	NK2 homeobox 2	10	1	1	0	0	0	bta-miR-374b	-0.24	-0.24
	AP005482.1	ENST00000400514.2	Uncharacterized protein	44	1	1	0	0	1	bta-miR-374b	-0.24	-0.31
	RORA	ENST00000335670.6	RAR-related orphan receptor A	102	1	1	0	0	6	bta-miR-374b	-0.22	-0.27
	EIF2S2	ENST00000374980.2	eukaryotic translation initiation factor 2, subunit 2 beta, 38kDa	575	1	1	0	0	0	bta-miR-374b	-0.22	-0.24
	C19orf81	ENST00000425202.1	chromosome 19 open reading frame 81	63	1	0	0	1	0	bta-miR-374b	-0.22	-0.22
	C11orf58	ENST00000228136.4	chromosome 11 open reading frame 58	1782	1	1	0	0	1	bta-miR-374b	-0.22	-0.3
	TMSB10	ENST00000233143.4	thymosin beta 10	49918	1	0	1	0	0	bta-miR-374b	-0.21	-0.21
	RBX1	ENST00000216225.8	ring-box 1, E3 ubiquitin protein ligase	3052	1	0	0	1	0	bta-miR-374b	-0.21	-0.21
	INHBA	ENST00000242208.4	inhibin, beta A	1260	1	1	0	0	1	bta-miR-374b	-0.21	-0.21
	FAM222B	ENST00000582266.1	family with sequence similarity 222, member B	100	1	1	0	0	0	bta-miR-374b	-0.2	-0.28
	SIX6	ENST00000327720.5	SIX homeobox 6	5	1	1	0	0	1	bta-miR-374b	-0.2	-0.2
	ELOVL7	ENST00000508821.1	ELOVL fatty acid elongase 7	52	1	1	0	0	2	bta-miR-374b	-0.2	-0.2
	AIMP1	ENST00000394701.4	aminoacyl tRNA synthetase complex-interacting multifunctional protein 1	740	1	1	0	0	0	bta-miR-374b	-0.2	-0.21
	NEUROG2	ENST00000313341.3	neurogenin 2	5	1	1	0	0	0	bta-miR-374b	-0.2	-0.2
	RPAIN	ENST00000536255.2	RPA interacting protein	130	1	1	0	0	0	bta-miR-2887	-0.93	-0.93
	BHLHA15	ENST00000609256.1	basic helix-loop-helix family, member a15	136	4	1	0	3	1	bta-miR-2887	-0.91	-0.95
	SLC44A3	ENST00000271227.6	solute carrier family 44, member 3	13	2	1	0	1	0	bta-miR-2887	-0.91	-0.91
	TTYH3	ENST00000258796.7	tweety family member 3	188	5	0	4	1	2	bta-miR-2887	-0.86	-0.86
	AC093802.1	ENST00000407524.1	Uncharacterized protein	5	2	0	1	1	1	bta-miR-2887	-0.78	-0.78
	TOR2A	ENST00000458505.3	torsin family 2, member A	75	3	0	0	3	1	bta-miR-2887	-0.75	-0.75
	GORASP1	ENST00000319283.3	golgi reassembly stacking protein 1, 65kDa	102	2	0	0	2	0	bta-miR-2887	-0.75	-0.75
	NOG	ENST00000332822.4	noggin	107	1	1	0	0	0	bta-miR-2887	-0.74	-0.74
	RP11-429E11.3	ENST00000317652.1	Uncharacterized protein	5	2	0	2	0	0	bta-miR-2887	-0.72	-0.72
	ZBTB48	ENST00000377674.4	zinc finger and BTB domain containing 48	392	2	0	1	1	0	bta-miR-2887	-0.7	-0.7
	EVC2	ENST00000344408.5	Ellis van Creveld syndrome 2	54	2	1	0	1	0	bta-miR-2887	-0.7	-0.7
	FCRLB	ENST00000336830.5	Fc receptor-like B	87	2	0	2	0	0	bta-miR-2887	-0.66	-0.66
	SLC26A1	ENST00000361661.2	solute carrier family 26 (anion exchanger), member 1	241	2	0	2	0	0	bta-miR-2887	-0.64	-0.65
	TRIM35	ENST00000305364.4	tripartite motif containing 35	470	1	1	0	0	1	bta-miR-2887	-0.62	-0.62
	ANKRD24	ENST00000600132.1	ankyrin repeat domain 24	7	1	1	0	0	1	bta-miR-2887	-0.62	-0.62
	GIMAP5	ENST00000358647.3	GTPase, IMAP family member 5	5	1	1	0	0	0	bta-miR-2887	-0.62	-0.62
	CAPN6	ENST00000324068.1	calpain 6	5	2	1	1	0	1	bta-miR-2887	-0.62	-0.62
	TMX2	ENST00000378312.4	thioredoxin-related transmembrane protein 2	1344	1	1	0	0	0	bta-miR-2887	-0.61	-0.61
	CST9	ENST00000376971.3	cystatin 9 (testatin)	5	1	1	0	0	1	bta-miR-2887	-0.61	-0.61
	MISP	ENST00000215582.6	mitotic spindle positioning	23	2	1	1	0	0	bta-miR-2887	-0.59	-0.85
	PRAF2	ENST00000376390.4	PRA1 domain family, member 2	1921	2	0	0	2	0	bta-miR-2887	-0.59	-0.59
	AMZ1	ENST00000312371.4	archaelysin family metallopeptidase 1	5	2	1	0	1	1	bta-miR-2887	-0.59	-0.59
	ALPI	ENST00000295463.3	alkaline phosphatase, intestinal	5	2	1	0	1	1	bta-miR-2887	-0.58	-0.58
	KCNK13	ENST00000282146.4	potassium channel, subfamily K, member 13	11	1	1	0	0	0	bta-miR-2887	-0.58	-0.58
	POLR2J2	ENST00000591000.1	DNA-directed RNA polymerase II subunit RPB11-b1	5	1	0	1	0	0	bta-miR-2887	-0.58	-0.58
	SOX12	ENST00000342665.2	SRY (sex determining region Y)-box 12	6341	1	1	0	0	2	bta-miR-2887	-0.57	-0.57
	AF196779.12	ENST00000376358.3	Uncharacterized protein; WD repeat domain phosphoinositide-interacting protein 4	1921	2	0	0	2	0	bta-miR-2887	-0.56	-0.56
	WDR45	ENST00000553851.1	WD repeat domain 45	1921	2	0	0	2	0	bta-miR-2887	-0.56	-0.56
	MESP1	ENST00000300057.4	mesoderm posterior 1 homolog (mouse)	303	2	0	2	0	0	bta-miR-2887	-0.56	-0.56
	LRFN1	ENST00000248668.4	leucine rich repeat and fibronectin type III domain containing 1	82	2	0	0	2	1	bta-miR-2887	-0.56	-0.56
	NOX5	ENST00000260364.5	NADPH oxidase, EF-hand calcium binding domain 5	5	2	0	0	2	2	bta-miR-2887	-0.56	-0.56
	BIN1	ENST00000376113.2	bridging integrator 1	48	1	1	0	0	0	bta-miR-2887	-0.55	-0.59
	ACTL8	ENST00000375406.1	actin-like 8	5	1	1	0	0	0	bta-miR-2887	-0.55	-0.55
	LPAR5	ENST00000329858.4	lysophosphatidic acid receptor 5	5	1	1	0	0	1	bta-miR-2887	-0.54	-0.54
	ZNF787	ENST00000270459.3	zinc finger protein 787	191	1	1	0	0	1	bta-miR-2887	-0.53	-0.53
	SORBS1	ENST00000371227.4	sorbin and SH3 domain containing 1	22	2	0	0	2	2	bta-miR-2887	-0.53	-0.53
	SMIM5	ENST00000375215.3	small integral membrane protein 5	5	2	0	0	2	0	bta-miR-2887	-0.53	-0.53
	RFX2	ENST00000303657.5	regulatory factor X, 2 (influences HLA class II expression)	148	2	0	1	1	1	bta-miR-2887	-0.52	-0.52
	TBC1D10C	ENST00000526387.1	TBC1 domain family, member 10C	5	2	0	0	2	1	bta-miR-2887	-0.52	-0.52
	STARD7	ENST00000337288.5	StAR-related lipid transfer (START) domain containing 7	17	1	1	0	0	0	bta-miR-2887	-0.52	-0.52
	SYNGR1	ENST00000328933.5	synaptogyrin 1	101	4	0	0	4	1	bta-miR-2887	-0.52	-0.52
	GAB4	ENST00000400588.1	GRB2-associated binding protein family, member 4	5	1	1	0	0	0	bta-miR-2887	-0.52	-0.52
	TNFSF13	ENST00000338784.4	tumor necrosis factor (ligand) superfamily, member 13	5	2	0	0	2	0	bta-miR-2887	-0.51	-0.51
	KCNK5	ENST00000359534.3	potassium channel, subfamily K, member 5	143	2	1	0	1	2	bta-miR-2887	-0.51	-0.55
	UBE3B	ENST00000434735.2	ubiquitin protein ligase E3B	916	3	0	3	0	1	bta-miR-2887	-0.51	-0.53
	RP11-644F5.10	ENST00000550412.1	Uncharacterized protein	265	2	0	0	2	1	bta-miR-2887	-0.51	-0.51
	RPP14	ENST00000445193.3	ribonuclease P/MRP 14kDa subunit	1612	1	1	0	0	2	bta-miR-2887	-0.5	-0.66
	ENDOD1	ENST00000278505.4	endonuclease domain containing 1	100	2	1	0	1	1	bta-miR-2887	-0.5	-0.56
	TNFSF12-TNFSF13	ENST00000293826.4	TNFSF12-TNFSF13 readthrough	5	2	0	0	2	0	bta-miR-2887	-0.5	-0.5
	SLC19A3	ENST00000258403.3	solute carrier family 19 (thiamine transporter), member 3	16	2	0	0	2	0	bta-miR-2887	-0.5	-0.59
	RASA4	ENST00000262940.7	RAS p21 protein activator 4	5	1	1	0	0	1	bta-miR-2887	-0.49	-0.49
	PIANP	ENST00000534837.1	PILR alpha associated neural protein	8	3	1	1	1	0	bta-miR-2887	-0.49	-0.62
	LTBP4	ENST00000243562.9	latent transforming growth factor beta binding protein 4	32	2	0	2	0	1	bta-miR-2887	-0.49	-0.49
	CDK2	ENST00000266970.4	cyclin-dependent kinase 2	6789	2	0	0	2	0	bta-miR-2887	-0.49	-0.49
	LMF2	ENST00000380796.3	lipase maturation factor 2	1375	1	1	0	0	0	bta-miR-2887	-0.49	-0.49
	BYSL	ENST00000230340.4	bystin-like	1995	2	0	0	2	0	bta-miR-2887	-0.49	-0.49
	MEX3D	ENST00000402693.4	mex-3 RNA binding family member D	13	1	1	0	0	0	bta-miR-2887	-0.49	-0.49
	C9orf47	ENST00000375851.2	chromosome 9 open reading frame 47	5	1	1	0	0	0	bta-miR-2887	-0.49	-0.49
	STAT1	ENST00000540176.1	signal transducer and activator of transcription 1, 91kDa	326	1	1	0	0	0	bta-miR-2887	-0.49	-0.49
	TUSC5	ENST00000333813.3	tumor suppressor candidate 5	5	1	1	0	0	2	bta-miR-2887	-0.49	-0.49
	DOLPP1	ENST00000540102.1	dolichyldiphosphatase 1	963	1	0	1	0	2	bta-miR-2887	-0.48	-0.48
	LDOC1L	ENST00000341255.3	leucine zipper, down-regulated in cancer 1-like	348	2	1	0	1	1	bta-miR-2887	-0.48	-0.48
	TOM1L2	ENST00000581396.1	target of myb1-like 2 (chicken)	35	3	0	0	3	0	bta-miR-2887	-0.48	-0.51
	ZCCHC24	ENST00000372336.3	zinc finger, CCHC domain containing 24	359	1	1	0	0	1	bta-miR-2887	-0.47	-0.47
	SYT7	ENST00000263846.4	synaptotagmin VII	192	3	0	1	2	4	bta-miR-2887	-0.47	-0.52
	SLC15A5	ENST00000344941.3	solute carrier family 15, member 5	5	2	0	0	2	0	bta-miR-2887	-0.47	-0.47
	AP2S1	ENST00000352203.4	adaptor-related protein complex 2, sigma 1 subunit	6309	1	0	1	0	1	bta-miR-2887	-0.47	-0.47
	PAQR6	ENST00000292291.5	progestin and adipoQ receptor family member VI	8	2	0	0	2	0	bta-miR-2887	-0.46	-0.46
	PRDM12	ENST00000253008.2	PR domain containing 12	15	2	1	1	0	0	bta-miR-2887	-0.46	-0.46
	TSPAN11	ENST00000261177.9	tetraspanin 11	27	3	0	2	1	2	bta-miR-2887	-0.46	-0.46
	JPH3	ENST00000284262.2	junctophilin 3	318	3	0	1	2	0	bta-miR-2887	-0.46	-0.46
	PRDM13	ENST00000369215.4	PR domain containing 13	17	1	1	0	0	0	bta-miR-2887	-0.45	-0.45
	ZNF645	ENST00000323684.1	zinc finger protein 645	5	1	0	1	0	0	bta-miR-2887	-0.45	-0.45
	PRKCA	ENST00000413366.3	protein kinase C, alpha	726	3	1	1	1	4	bta-miR-2887	-0.45	-0.57
	TIMM17B	ENST00000465150.2	translocase of inner mitochondrial membrane 17 homolog B (yeast)	35084	1	0	1	0	1	bta-miR-2887	-0.45	-0.45
	ST8SIA3	ENST00000324000.3	ST8 alpha-N-acetyl-neuraminide alpha-2,8-sialyltransferase 3	5	3	1	0	2	3	bta-miR-2887	-0.45	-0.45
	CACTIN	ENST00000429344.2	cactin, spliceosome C complex subunit	1422	2	0	1	1	1	bta-miR-2887	-0.45	-0.45
	CASKIN2	ENST00000321617.3	CASK interacting protein 2	92	1	0	1	0	2	bta-miR-2887	-0.45	-0.45
	RIC3	ENST00000396677.2	RIC3 acetylcholine receptor chaperone	5	1	1	0	0	1	bta-miR-2887	-0.45	-0.45
	FUT2	ENST00000425340.2	fucosyltransferase 2 (secretor status included)	10	2	0	0	2	0	bta-miR-2887	-0.44	-0.44
	ZNF740	ENST00000416904.3	zinc finger protein 740	2137	2	0	0	2	2	bta-miR-2887	-0.44	-0.45
	CRTC3	ENST00000420329.2	CREB regulated transcription coactivator 3	612	3	0	0	3	1	bta-miR-2887	-0.44	-0.44
	CNOT8	ENST00000285896.6	CCR4-NOT transcription complex, subunit 8	319	1	1	0	0	0	bta-miR-2887	-0.44	-0.44
	FAM47E	ENST00000515604.1	Protein FAM47E	503	2	0	0	2	0	bta-miR-2887	-0.44	-0.49
	PACRGL	ENST00000502374.1	PARK2 co-regulated-like	314	1	1	0	0	0	bta-miR-2887	-0.43	-0.59
	FAM126B	ENST00000418596.3	family with sequence similarity 126, member B	132	2	1	0	1	0	bta-miR-2887	-0.43	-0.45
	PDK3	ENST00000441463.2	pyruvate dehydrogenase kinase, isozyme 3	659	1	1	0	0	0	bta-miR-2887	-0.43	-0.44
	CMIP	ENST00000537098.3	c-Maf inducing protein	2670	2	0	0	2	3	bta-miR-2887	-0.43	-0.43
	H2AFB1	ENST00000354461.2	H2A histone family, member B1	5	1	0	0	1	1	bta-miR-2887	-0.43	-0.43
	C16orf58	ENST00000570164.1	chromosome 16 open reading frame 58	25	2	0	1	1	1	bta-miR-2887	-0.43	-0.49
	BPIFB4	ENST00000375483.3	BPI fold containing family B, member 4	5	1	0	1	0	1	bta-miR-2887	-0.43	-0.43
	KIAA1161	ENST00000297625.7	KIAA1161	18	2	0	0	2	3	bta-miR-2887	-0.43	-0.43
	VPS18	ENST00000220509.5	vacuolar protein sorting 18 homolog (S. cerevisiae)	295	1	1	0	0	1	bta-miR-2887	-0.43	-0.45
	S100A7A	ENST00000368729.4	S100 calcium binding protein A7A	5	2	0	1	1	1	bta-miR-2887	-0.43	-0.43
	RAB25	ENST00000361084.5	RAB25, member RAS oncogene family	5	1	0	1	0	0	bta-miR-2887	-0.42	-0.42
	CARM1	ENST00000327064.4	coactivator-associated arginine methyltransferase 1	663	3	0	2	1	0	bta-miR-2887	-0.42	-0.44
	TMEM108	ENST00000321871.6	transmembrane protein 108	31	2	0	1	1	0	bta-miR-2887	-0.42	-0.47
	HSD3B7	ENST00000353250.5	hydroxy-delta-5-steroid dehydrogenase, 3 beta- and steroid delta-isomerase 7	173	1	0	0	1	2	bta-miR-2887	-0.42	-0.42
	ZFAND2B	ENST00000409594.1	zinc finger, AN1-type domain 2B	132	2	0	0	2	0	bta-miR-2887	-0.42	-0.42
	CCL5	ENST00000293272.3	chemokine (C-C motif) ligand 5	5	1	0	1	0	0	bta-miR-2887	-0.41	-0.41
	CCM2L	ENST00000262659.8	cerebral cavernous malformation 2-like	7	2	0	1	1	1	bta-miR-2887	-0.41	-0.41
	NIPAL3	ENST00000003912.3	NIPA-like domain containing 3	775	2	1	0	1	1	bta-miR-2887	-0.41	-0.53
	NUDT18	ENST00000521807.2	nudix (nucleoside diphosphate linked moiety X)-type motif 18	40	1	0	1	0	2	bta-miR-2887	-0.41	-0.41
	AQP2	ENST00000199280.3	aquaporin 2 (collecting duct)	5	2	0	1	1	1	bta-miR-2887	-0.41	-0.41
	YES1	ENST00000577961.1	v-yes-1 Yamaguchi sarcoma viral oncogene homolog 1	168	1	1	0	0	0	bta-miR-2887	-0.41	-0.43
	MDM2	ENST00000462284.1	MDM2 oncogene, E3 ubiquitin protein ligase	455	2	0	0	2	0	bta-miR-2887	-0.41	-0.45
	NCS1	ENST00000372398.3	neuronal calcium sensor 1	1083	3	1	0	2	0	bta-miR-2887	-0.4	-0.67
	GALNT6	ENST00000543196.2	UDP-N-acetyl-alpha-D-galactosamine:polypeptide N-acetylgalactosaminyltransferase 6 (GalNAc-T6)	83	2	0	0	2	0	bta-miR-2887	-0.4	-0.4
	VAPB	ENST00000395802.3	VAMP (vesicle-associated membrane protein)-associated protein B and C	391	3	0	1	2	2	bta-miR-2887	-0.4	-0.44
	AC145676.2	ENST00000514988.1	Uncharacterized protein	5	1	0	0	1	0	bta-miR-2887	-0.4	-0.4
	ABCG4	ENST00000307417.3	ATP-binding cassette, sub-family G (WHITE), member 4	5	2	0	0	2	3	bta-miR-2887	-0.4	-0.4
	BPHL	ENST00000380368.2	biphenyl hydrolase-like (serine hydrolase)	618	1	0	0	1	0	bta-miR-2887	-0.4	-0.4
	CIDEA	ENST00000320477.9	cell death-inducing DFFA-like effector a	5	1	0	1	0	1	bta-miR-2887	-0.4	-0.45
	UBE2D4	ENST00000222402.3	ubiquitin-conjugating enzyme E2D 4 (putative)	20	1	0	1	0	0	bta-miR-2887	-0.4	-0.4
	RNPEPL1	ENST00000270357.4	arginyl aminopeptidase (aminopeptidase B)-like 1	239	2	0	1	1	1	bta-miR-2887	-0.4	-0.4
	FAM50A	ENST00000393600.3	family with sequence similarity 50, member A	3130	1	0	1	0	1	bta-miR-2887	-0.39	-0.39
	SERPINF2	ENST00000382061.4	serpin peptidase inhibitor, clade F (alpha-2 antiplasmin, pigment epithelium derived factor), member 2	2334	1	1	0	0	0	bta-miR-2887	-0.39	-0.39
	CHCHD5	ENST00000409719.1	coiled-coil-helix-coiled-coil-helix domain containing 5	1577	2	0	0	2	1	bta-miR-2887	-0.39	-0.44
	PLEKHB1	ENST00000354190.5	pleckstrin homology domain containing, family B (evectins) member 1	529	1	0	0	1	2	bta-miR-2887	-0.39	-0.39
	SLC19A1	ENST00000311124.4	solute carrier family 19 (folate transporter), member 1	463	2	0	0	2	3	bta-miR-2887	-0.39	-0.42
	DCLK2	ENST00000296550.7	doublecortin-like kinase 2	7	2	0	0	2	0	bta-miR-2887	-0.39	-0.39
	TSPAN18	ENST00000340160.3	tetraspanin 18	332	2	0	1	1	2	bta-miR-2887	-0.39	-0.44
	CAMTA2	ENST00000358183.4	calmodulin binding transcription activator 2	424	1	1	0	0	0	bta-miR-2887	-0.39	-0.39
	MXRA7	ENST00000355797.3	matrix-remodelling associated 7	421	1	1	0	0	1	bta-miR-2887	-0.39	-0.51
	CYB561D1	ENST00000496961.1	cytochrome b561 family, member D1	105	2	0	0	2	0	bta-miR-2887	-0.39	-0.4
	CAMKV	ENST00000296471.7	CaM kinase-like vesicle-associated	47	2	0	0	2	1	bta-miR-2887	-0.39	-0.39
	RP5-1052I5.2	ENST00000370548.2	Heparan sulfate 2-O-sulfotransferase 1	21	1	0	1	0	0	bta-miR-2887	-0.39	-0.39
	SEMA6B	ENST00000301293.3	sema domain, transmembrane domain (TM), and cytoplasmic domain, (semaphorin) 6B	35	2	0	0	2	0	bta-miR-2887	-0.38	-0.38
	CBX4	ENST00000269397.4	chromobox homolog 4	3211	1	1	0	0	0	bta-miR-2887	-0.38	-0.38
	ABCD1	ENST00000370129.4	ATP-binding cassette, sub-family D (ALD), member 1	26	1	0	0	1	1	bta-miR-2887	-0.38	-0.38
	POLR3H	ENST00000396504.2	polymerase (RNA) III (DNA directed) polypeptide H (22.9kD)	216	1	1	0	0	2	bta-miR-2887	-0.38	-0.39
	MSI2	ENST00000284073.2	musashi RNA-binding protein 2	283	1	1	0	0	1	bta-miR-2887	-0.38	-0.42
	AMOTL1	ENST00000317837.9	angiomotin like 1	712	2	1	1	0	0	bta-miR-2887	-0.38	-0.43
	CUX2	ENST00000261726.6	cut-like homeobox 2	15	1	1	0	0	0	bta-miR-2887	-0.38	-0.38
	DMWD	ENST00000377735.3	dystrophia myotonica, WD repeat containing	229	1	0	1	0	3	bta-miR-2887	-0.38	-0.4
	EPHA10	ENST00000373048.4	EPH receptor A10	11	3	0	0	3	3	bta-miR-2887	-0.37	-0.37
	RBBP8NL	ENST00000252998.1	RBBP8 N-terminal like	5	2	0	0	2	0	bta-miR-2887	-0.37	-0.37
	BAD	ENST00000394532.3	BCL2-associated agonist of cell death	536	1	0	1	0	0	bta-miR-2887	-0.37	-0.37
	BCL2L11	ENST00000393256.3	BCL2-like 11 (apoptosis facilitator)	105	2	0	1	1	0	bta-miR-2887	-0.37	-0.59
	KIDINS220	ENST00000256707.3	kinase D-interacting substrate, 220kDa	87	1	1	0	0	0	bta-miR-2887	-0.37	-0.37
	DMBX1	ENST00000360032.3	diencephalon/mesencephalon homeobox 1	31	1	1	0	0	2	bta-miR-2887	-0.37	-0.38
	MEN1	ENST00000377316.2	multiple endocrine neoplasia I	8	2	0	0	2	0	bta-miR-2887	-0.37	-0.37
	ZNF496	ENST00000294753.4	zinc finger protein 496	391	2	0	0	2	1	bta-miR-2887	-0.37	-0.38
	SPN	ENST00000360121.3	sialophorin	5	2	0	0	2	0	bta-miR-2887	-0.36	-0.36
	EPHA8	ENST00000166244.3	EPH receptor A8	5	2	2	0	0	1	bta-miR-2887	-0.36	-0.36
	DNAH10OS	ENST00000514254.2	dynein, axonemal, heavy chain 10 opposite strand	89	2	0	0	2	1	bta-miR-2887	-0.36	-0.36
	PTRF	ENST00000357037.5	polymerase I and transcript release factor	987	2	0	0	2	0	bta-miR-2887	-0.36	-0.37
	TNFRSF12A	ENST00000326577.4	tumor necrosis factor receptor superfamily, member 12A	266	1	0	0	1	1	bta-miR-2887	-0.36	-0.37
	C19orf25	ENST00000588849.1	chromosome 19 open reading frame 25	498	1	0	0	1	0	bta-miR-2887	-0.36	-0.36
	RP11-834C11.12	ENST00000513209.1		59	1	0	1	0	0	bta-miR-2887	-0.36	-0.36
	DLX3	ENST00000434704.2	distal-less homeobox 3	5	2	0	1	1	0	bta-miR-2887	-0.36	-0.36
	HAPLN4	ENST00000291481.7	hyaluronan and proteoglycan link protein 4	16	1	0	0	1	2	bta-miR-2887	-0.36	-0.36
	C1orf226	ENST00000458626.2	chromosome 1 open reading frame 226	369	2	0	0	2	2	bta-miR-2887	-0.36	-0.36
	RP11-295D22.1	ENST00000565320.1	Uncharacterized protein	5	1	0	0	1	0	bta-miR-2887	-0.35	-0.35
	MAML3	ENST00000509479.2	mastermind-like 3 (Drosophila)	159	2	1	1	0	2	bta-miR-2887	-0.35	-0.36
	ZBTB45	ENST00000354590.3	zinc finger and BTB domain containing 45	512	1	0	1	0	1	bta-miR-2887	-0.35	-0.36
	PRX	ENST00000291825.7	periaxin	17	2	0	0	2	3	bta-miR-2887	-0.35	-0.35
	AC097381.1	ENST00000429019.3		5	1	0	1	0	1	bta-miR-2887	-0.35	-0.35
	KRT7	ENST00000331817.5	keratin 7	9776	1	0	0	1	0	bta-miR-2887	-0.35	-0.35
	ELMO1	ENST00000341056.3	engulfment and cell motility 1	118	2	0	0	2	0	bta-miR-2887	-0.35	-0.35
	COQ4	ENST00000609948.1	coenzyme Q4 homolog (S. cerevisiae)	2366	1	0	0	1	0	bta-miR-2887	-0.35	-0.35
	RUNX3	ENST00000399916.1	runt-related transcription factor 3	378	2	0	0	2	3	bta-miR-2887	-0.35	-0.35
	CALHM2	ENST00000369788.3	calcium homeostasis modulator 2	5	1	0	0	1	0	bta-miR-2887	-0.35	-0.35
	TMEM184B	ENST00000361906.3	transmembrane protein 184B	1362	2	0	0	2	0	bta-miR-2887	-0.35	-0.35
	FCN2	ENST00000350339.2	ficolin (collagen/fibrinogen domain containing lectin) 2	5	2	0	1	1	6	bta-miR-2887	-0.35	-0.56
	STX16	ENST00000355957.5	syntaxin 16	756	1	1	0	0	1	bta-miR-2887	-0.35	-0.36
	KRT72	ENST00000293745.2	keratin 72	5	1	0	0	1	1	bta-miR-2887	-0.35	-0.35
	CPLX2	ENST00000359546.4	complexin 2	5	2	0	0	2	2	bta-miR-2887	-0.35	-0.35
	CALCOCO1	ENST00000548263.1	calcium binding and coiled-coil domain 1	68	1	0	0	1	2	bta-miR-2887	-0.35	-0.35
	MAF1	ENST00000322428.5	MAF1 homolog (S. cerevisiae)	698	1	0	0	1	1	bta-miR-2887	-0.35	-0.35
	XCL1	ENST00000367818.3	chemokine (C motif) ligand 1	24	1	0	0	1	0	bta-miR-2887	-0.35	-0.35
	C1QA	ENST00000374642.3	complement component 1, q subcomponent, A chain	5	1	0	1	0	0	bta-miR-2887	-0.35	-0.35
	BCL2L13	ENST00000418951.2	BCL2-like 13 (apoptosis facilitator)	741	1	0	1	0	4	bta-miR-2887	-0.35	-0.35
	SLC25A45	ENST00000527174.1	solute carrier family 25, member 45	67	1	1	0	0	2	bta-miR-2887	-0.35	-0.41
	DTD1	ENST00000377452.3	D-tyrosyl-tRNA deacylase 1	58	1	0	0	1	1	bta-miR-2887	-0.34	-0.34
	DLL3	ENST00000205143.4	delta-like 3 (Drosophila)	36	1	0	1	0	0	bta-miR-2887	-0.34	-0.34
	NFATC3	ENST00000329524.4	nuclear factor of activated T-cells, cytoplasmic, calcineurin-dependent 3	221	3	0	0	3	0	bta-miR-2887	-0.34	-0.34
	CD151	ENST00000322008.4	CD151 molecule (Raph blood group)	13919	1	0	1	0	1	bta-miR-2887	-0.34	-0.34
	GPR173	ENST00000332582.4	G protein-coupled receptor 173	99	2	0	1	1	0	bta-miR-2887	-0.34	-0.34
	CERK	ENST00000216264.8	ceramide kinase	123	1	0	0	1	2	bta-miR-2887	-0.34	-0.36
	FOXD2	ENST00000334793.5	forkhead box D2	118	1	1	0	0	0	bta-miR-2887	-0.34	-0.34
	SH3BP5	ENST00000383791.3	SH3-domain binding protein 5 (BTK-associated)	4289	1	0	1	0	0	bta-miR-2887	-0.34	-0.34
	PMFBP1	ENST00000537465.1	polyamine modulated factor 1 binding protein 1	5	2	0	0	2	0	bta-miR-2887	-0.34	-0.34
	AL031663.2	ENST00000595203.1	CDNA FLJ26875 fis, clone PRS08969; Uncharacterized protein	22	1	0	1	0	0	bta-miR-2887	-0.34	-0.34
	PARK2	ENST00000366898.1	parkin RBR E3 ubiquitin protein ligase	55	2	0	1	1	0	bta-miR-2887	-0.34	-0.34
	DRAXIN	ENST00000294485.5	dorsal inhibitory axon guidance protein	5	3	0	0	3	2	bta-miR-2887	-0.34	-0.34
	ZNF445	ENST00000425708.2	zinc finger protein 445	370	2	0	0	2	1	bta-miR-2887	-0.33	-0.33
	KCNAB2	ENST00000378097.1	potassium voltage-gated channel, shaker-related subfamily, beta member 2	67	2	0	1	1	1	bta-miR-2887	-0.33	-0.33
	STMN3	ENST00000370053.1	stathmin-like 3	17	1	0	1	0	2	bta-miR-2887	-0.33	-0.33
	C1QC	ENST00000374640.4	complement component 1, q subcomponent, C chain	5	1	0	1	0	0	bta-miR-2887	-0.33	-0.33
	DOLK	ENST00000372586.3	dolichol kinase	15	1	0	1	0	0	bta-miR-2887	-0.33	-0.33
	FXYD7	ENST00000270310.2	FXYD domain containing ion transport regulator 7	5	1	0	1	0	0	bta-miR-2887	-0.33	-0.33
	PDGFB	ENST00000331163.6	platelet-derived growth factor beta polypeptide	5	1	0	0	1	1	bta-miR-2887	-0.33	-0.33
	MYLK4	ENST00000268446.5	myosin light chain kinase family, member 4	5	2	1	1	0	1	bta-miR-2887	-0.33	-0.33
	PPARD	ENST00000448077.2	peroxisome proliferator-activated receptor delta	239	1	0	1	0	3	bta-miR-2887	-0.33	-0.33
	AC103801.2	ENST00000428556.2		5	1	0	0	1	0	bta-miR-2887	-0.33	-0.33
	ZAR1	ENST00000327939.4	zygote arrest 1	5	1	0	0	1	0	bta-miR-2887	-0.33	-0.33
	KRTAP3-2	ENST00000391587.1	keratin associated protein 3-2	5	1	0	0	1	0	bta-miR-2887	-0.33	-0.33
	FAM195B	ENST00000576679.1	family with sequence similarity 195, member B	164	1	0	0	1	2	bta-miR-2887	-0.33	-0.34
	PNMA6B	ENST00000370261.1	paraneoplastic Ma antigen family member 6B (pseudogene)	5	1	0	0	1	0	bta-miR-2887	-0.33	-0.33
	TULP1	ENST00000322263.4	tubby like protein 1	7	1	0	1	0	0	bta-miR-2887	-0.33	-0.33
	THAP8	ENST00000292894.1	THAP domain containing 8	86	1	0	0	1	1	bta-miR-2887	-0.32	-0.39
	YY1	ENST00000262238.4	YY1 transcription factor	1803	2	0	1	1	0	bta-miR-2887	-0.32	-0.4
	KREMEN1	ENST00000400335.4	kringle containing transmembrane protein 1	606	2	0	0	2	2	bta-miR-2887	-0.32	-0.32
	B3GNT7	ENST00000287590.5	UDP-GlcNAc:betaGal beta-1,3-N-acetylglucosaminyltransferase 7	5	1	1	0	0	1	bta-miR-2887	-0.32	-0.32
	CTB-96E2.2	ENST00000555059.2	Uncharacterized protein	5	1	0	1	0	0	bta-miR-2887	-0.32	-0.32
	C14orf159	ENST00000256324.10	chromosome 14 open reading frame 159	5	1	0	0	1	0	bta-miR-2887	-0.32	-0.32
	AC174470.1	ENST00000457257.1		164	1	0	0	1	4	bta-miR-2887	-0.32	-0.32
	RECQL5	ENST00000423245.2	RecQ protein-like 5	129	1	0	1	0	0	bta-miR-2887	-0.32	-0.32
	TCEA2	ENST00000395053.3	transcription elongation factor A (SII), 2	181	1	0	1	0	0	bta-miR-2887	-0.32	-0.32
	TSEN15	ENST00000533373.1	TSEN15 tRNA splicing endonuclease subunit	30	1	0	0	1	0	bta-miR-2887	-0.32	-0.32
	NPFFR1	ENST00000277942.6	neuropeptide FF receptor 1	5	1	1	0	0	0	bta-miR-2887	-0.32	-0.32
	PIRT	ENST00000580256.2	phosphoinositide-interacting regulator of transient receptor potential channels	5	1	0	1	0	1	bta-miR-2887	-0.32	-0.32
	SLC25A15	ENST00000338625.4	solute carrier family 25 (mitochondrial carrier; ornithine transporter) member 15	345	1	1	0	0	0	bta-miR-2887	-0.32	-0.33
	RALY	ENST00000375114.3	RALY heterogeneous nuclear ribonucleoprotein	1489	3	0	1	2	0	bta-miR-2887	-0.32	-0.68
	TSFM	ENST00000540550.1	Ts translation elongation factor, mitochondrial	1340	1	0	0	1	0	bta-miR-2887	-0.32	-0.32
	CASKIN1	ENST00000343516.6	CASK interacting protein 1	6	1	1	0	0	0	bta-miR-2887	-0.32	-0.32
	DYNLT3	ENST00000378581.3	dynein, light chain, Tctex-type 3	27	1	0	0	1	0	bta-miR-2887	-0.32	-0.32
	APBA3	ENST00000316757.3	amyloid beta (A4) precursor protein-binding, family A, member 3	215	1	0	0	1	0	bta-miR-2887	-0.31	-0.31
	AC105020.1	ENST00000435356.1	Uncharacterized protein; cDNA FLJ12988 fis, clone NT2RP3000080	5	1	0	0	1	1	bta-miR-2887	-0.31	-0.31
	PLA2G5	ENST00000375108.3	phospholipase A2, group V	5	1	0	0	1	0	bta-miR-2887	-0.31	-0.31
	SLC1A7	ENST00000371494.4	solute carrier family 1 (glutamate transporter), member 7	11	2	0	1	1	0	bta-miR-2887	-0.31	-0.31
	AC114783.1	ENST00000450035.1	Protein LOC339760	5	1	0	0	1	0	bta-miR-2887	-0.31	-0.31
	BGN	ENST00000331595.4	biglycan	174	1	0	1	0	0	bta-miR-2887	-0.31	-0.31
	SCRT1	ENST00000332135.4	scratch homolog 1, zinc finger protein (Drosophila)	5	2	0	1	1	1	bta-miR-2887	-0.31	-0.31
	GNAL	ENST00000334049.6	guanine nucleotide binding protein (G protein), alpha activating activity polypeptide, olfactory type	99	2	0	0	2	2	bta-miR-2887	-0.31	-0.47
	CD207	ENST00000410009.3	CD207 molecule, langerin	5	1	0	0	1	1	bta-miR-2887	-0.31	-0.31
	NDUFA12	ENST00000547986.1	NADH dehydrogenase (ubiquinone) 1 alpha subcomplex, 12	299	1	0	0	1	0	bta-miR-2887	-0.31	-0.31
	CREB3L2	ENST00000330387.6	cAMP responsive element binding protein 3-like 2	2872	1	1	0	0	0	bta-miR-2887	-0.31	-0.31
	MAGED4	ENST00000375626.3	melanoma antigen family D, 4	5	1	0	1	0	0	bta-miR-2887	-0.31	-0.31
	ZNF788	ENST00000430298.2	zinc finger family member 788	16	1	0	0	1	1	bta-miR-2887	-0.31	-0.31
	BTG2	ENST00000290551.4	BTG family, member 2	758	2	0	1	1	0	bta-miR-2887	-0.31	-0.31
	LETM1	ENST00000302787.2	leucine zipper-EF-hand containing transmembrane protein 1	198	1	0	0	1	0	bta-miR-2887	-0.31	-0.31
	LYSMD4	ENST00000409796.1	LysM, putative peptidoglycan-binding, domain containing 4	1344	1	0	0	1	0	bta-miR-2887	-0.31	-0.31
	GPRC5A	ENST00000014914.5	G protein-coupled receptor, family C, group 5, member A	341	2	1	0	1	2	bta-miR-2887	-0.31	-0.53
	CCBL1	ENST00000302586.3	cysteine conjugate-beta lyase, cytoplasmic	94	1	0	0	1	1	bta-miR-2887	-0.31	-0.31
	PRR9	ENST00000368744.3	proline rich 9	5	1	0	0	1	0	bta-miR-2887	-0.31	-0.31
	PITPNB	ENST00000335272.5	phosphatidylinositol transfer protein, beta	80	2	0	0	2	0	bta-miR-2887	-0.31	-0.38
	CDC42EP2	ENST00000279249.2	CDC42 effector protein (Rho GTPase binding) 2	449	1	0	0	1	1	bta-miR-2887	-0.31	-0.31
	MYCN	ENST00000281043.3	v-myc avian myelocytomatosis viral oncogene neuroblastoma derived homolog	73	1	0	1	0	0	bta-miR-2887	-0.3	-0.3
	SORCS2	ENST00000507866.2	sortilin-related VPS10 domain containing receptor 2	85	2	0	0	2	0	bta-miR-2887	-0.3	-0.3
	ANGPT4	ENST00000381922.3	angiopoietin 4	5	1	0	0	1	1	bta-miR-2887	-0.3	-0.3
	C9orf152	ENST00000400613.4	chromosome 9 open reading frame 152	5	1	0	1	0	0	bta-miR-2887	-0.3	-0.3
	TICRR	ENST00000268138.7	TOPBP1-interacting checkpoint and replication regulator	314	1	0	0	1	2	bta-miR-2887	-0.3	-0.3
	SCRT2	ENST00000246104.6	scratch homolog 2, zinc finger protein (Drosophila)	5	1	0	1	0	1	bta-miR-2887	-0.3	-0.3
	GAB2	ENST00000340149.2	GRB2-associated binding protein 2	627	1	1	0	0	0	bta-miR-2887	-0.3	-0.3
	C5orf45	ENST00000518219.1	chromosome 5 open reading frame 45	313	1	0	0	1	1	bta-miR-2887	-0.3	-0.3
	RBP5	ENST00000266560.3	retinol binding protein 5, cellular	256	1	0	0	1	0	bta-miR-2887	-0.3	-0.3
	SMPDL3B	ENST00000373894.3	sphingomyelin phosphodiesterase, acid-like 3B	97	1	0	0	1	0	bta-miR-2887	-0.3	-0.3
	WARS	ENST00000392882.2	tryptophanyl-tRNA synthetase	1916	1	0	0	1	0	bta-miR-2887	-0.3	-0.32
	PPP1R16A	ENST00000292539.4	protein phosphatase 1, regulatory subunit 16A	7450	1	0	0	1	0	bta-miR-2887	-0.3	-0.3
	NUDT16L1	ENST00000405142.1	nudix (nucleoside diphosphate linked moiety X)-type motif 16-like 1	2062	1	0	0	1	1	bta-miR-2887	-0.3	-0.3
	LAMB2	ENST00000418109.1	laminin, beta 2 (laminin S)	13	1	0	1	0	0	bta-miR-2887	-0.3	-0.3
	RHOT1	ENST00000333942.6	ras homolog family member T1	71	1	0	1	0	0	bta-miR-2887	-0.3	-0.3
	C13orf45	ENST00000318245.4	chromosome 13 open reading frame 45	5	1	0	0	1	0	bta-miR-2887	-0.3	-0.3
	GABRD	ENST00000378585.4	gamma-aminobutyric acid (GABA) A receptor, delta	5	1	0	0	1	0	bta-miR-2887	-0.3	-0.3
	WWC2	ENST00000403733.3	WW and C2 domain containing 2	717	2	0	0	2	1	bta-miR-2887	-0.3	-0.3
	LRRC55	ENST00000497933.1	leucine rich repeat containing 55	5	1	0	0	1	5	bta-miR-2887	-0.3	-0.3
	SNCB	ENST00000310112.3	synuclein, beta	5	1	0	1	0	0	bta-miR-2887	-0.3	-0.3
	CNGA2	ENST00000329903.4	cyclic nucleotide gated channel alpha 2	5	1	0	0	1	1	bta-miR-2887	-0.3	-0.3
	CTB-54O9.9	ENST00000586012.1	Uncharacterized protein	5	2	0	0	2	1	bta-miR-2887	-0.3	-0.48
	FRMD4A	ENST00000358621.4	FERM domain containing 4A	192	1	1	0	0	0	bta-miR-2887	-0.3	-0.3
	PIP5K1C	ENST00000335312.3	phosphatidylinositol-4-phosphate 5-kinase, type I, gamma	13	2	0	1	1	1	bta-miR-2887	-0.3	-0.3
	JAKMIP3	ENST00000298622.4	Janus kinase and microtubule interacting protein 3	5	1	0	0	1	10	bta-miR-2887	-0.3	-0.3
	HOXC5	ENST00000312492.2	homeobox C5	59	1	0	1	0	0	bta-miR-2887	-0.3	-0.3
	ESRP2	ENST00000565858.1	epithelial splicing regulatory protein 2	320	2	0	0	2	0	bta-miR-2887	-0.3	-0.3
	CLLU1	ENST00000378485.1	chronic lymphocytic leukemia up-regulated 1	5	1	0	0	1	0	bta-miR-2887	-0.3	-0.3
	METAP1D	ENST00000315796.4	methionyl aminopeptidase type 1D (mitochondrial)	86	1	0	0	1	1	bta-miR-2887	-0.3	-0.32
	CXXC1	ENST00000589940.1	CXXC finger protein 1	263	1	0	1	0	0	bta-miR-2887	-0.29	-0.29
	RENBP	ENST00000412763.1	renin binding protein	5	1	0	0	1	0	bta-miR-2887	-0.29	-0.29
	STIP1	ENST00000358794.5	stress-induced-phosphoprotein 1	4934	1	0	0	1	0	bta-miR-2887	-0.29	-0.29
	WDR1	ENST00000499869.2	WD repeat domain 1	8818	1	0	1	0	0	bta-miR-2887	-0.29	-0.29
	PRR5L	ENST00000527487.1	proline rich 5 like	238	1	0	1	0	1	bta-miR-2887	-0.29	-0.32
	CAPN13	ENST00000295055.8	calpain 13	5	1	0	1	0	0	bta-miR-2887	-0.29	-0.29
	TNFRSF1A	ENST00000162749.2	tumor necrosis factor receptor superfamily, member 1A	1698	1	0	1	0	0	bta-miR-2887	-0.29	-0.29
	REPIN1	ENST00000479668.1	replication initiator 1	2836	1	0	1	0	1	bta-miR-2887	-0.29	-0.29
	HES7	ENST00000541682.2	hairy and enhancer of split 7 (Drosophila)	416	1	0	0	1	0	bta-miR-2887	-0.29	-0.31
	SPRR2E	ENST00000368750.3	small proline-rich protein 2E	5	1	0	0	1	0	bta-miR-2887	-0.29	-0.29
	CLCN3	ENST00000513761.1	chloride channel, voltage-sensitive 3	1142	1	1	0	0	0	bta-miR-2887	-0.29	-0.29
	LDHD	ENST00000300051.4	lactate dehydrogenase D	29	2	0	0	2	1	bta-miR-2887	-0.29	-0.42
	IDH3B	ENST00000380843.4	isocitrate dehydrogenase 3 (NAD+) beta	4469	1	0	0	1	0	bta-miR-2887	-0.29	-0.29
	ADIPOR1	ENST00000340990.5	adiponectin receptor 1	1538	1	0	0	1	0	bta-miR-2887	-0.29	-0.3
	SEC14L6	ENST00000402034.2	SEC14-like 6 (S. cerevisiae)	14	1	0	0	1	1	bta-miR-2887	-0.29	-0.29
	C6orf195	ENST00000296847.3	chromosome 6 open reading frame 195	5	1	0	1	0	0	bta-miR-2887	-0.29	-0.29
	ICK	ENST00000350082.5	intestinal cell (MAK-like) kinase	18	2	0	0	2	0	bta-miR-2887	-0.29	-0.39
	RAB11FIP4	ENST00000325874.8	RAB11 family interacting protein 4 (class II)	169	2	0	2	0	1	bta-miR-2887	-0.29	-0.41
	ARAF	ENST00000377045.4	v-raf murine sarcoma 3611 viral oncogene homolog	2205	1	0	0	1	1	bta-miR-2887	-0.29	-0.29
	AKIRIN2	ENST00000257787.5	akirin 2	477	1	0	0	1	0	bta-miR-2887	-0.29	-0.29
	SNN	ENST00000329565.5	stannin	663	1	0	0	1	3	bta-miR-2887	-0.29	-0.29
	EMP2	ENST00000359543.3	epithelial membrane protein 2	1725	1	1	0	0	0	bta-miR-2887	-0.29	-0.29
	GTF2IRD2	ENST00000405086.2	GTF2I repeat domain containing 2	5	1	0	0	1	0	bta-miR-2887	-0.29	-0.29
	RAB26	ENST00000210187.6	RAB26, member RAS oncogene family	799	1	0	0	1	0	bta-miR-2887	-0.29	-0.29
	GTF2IRD2B	ENST00000312575.7	GTF2I repeat domain containing 2B	5	1	0	0	1	0	bta-miR-2887	-0.29	-0.29
	ALKBH4	ENST00000292566.3	alkB, alkylation repair homolog 4 (E. coli)	54	1	0	1	0	0	bta-miR-2887	-0.29	-0.34
	PNMA6D	ENST00000538162.2	paraneoplastic Ma antigen family member 6D (pseudogene)	5	1	0	0	1	0	bta-miR-2887	-0.29	-0.29
	C16orf90	ENST00000437192.3	chromosome 16 open reading frame 90	5	1	0	0	1	0	bta-miR-2887	-0.29	-0.29
	FNDC4	ENST00000264703.3	fibronectin type III domain containing 4	418	1	0	0	1	0	bta-miR-2887	-0.29	-0.29
	TMEM109	ENST00000227525.3	transmembrane protein 109	4675	1	0	1	0	0	bta-miR-2887	-0.29	-0.29
	ALDH1B1	ENST00000377698.3	aldehyde dehydrogenase 1 family, member B1	782	1	0	0	1	0	bta-miR-2887	-0.29	-0.29
	INPP5A	ENST00000368594.3	inositol polyphosphate-5-phosphatase, 40kDa	243	1	0	1	0	1	bta-miR-2887	-0.29	-0.29
	SOST	ENST00000301691.2	sclerostin	10	1	0	0	1	3	bta-miR-2887	-0.29	-0.29
	ZIC2	ENST00000376335.3	Zic family member 2	1173	1	0	1	0	0	bta-miR-2887	-0.29	-0.29
	SPRR2D	ENST00000360379.3	small proline-rich protein 2D	5	1	0	0	1	0	bta-miR-2887	-0.29	-0.29
	TMEM38A	ENST00000187762.2	transmembrane protein 38A	158	1	0	0	1	2	bta-miR-2887	-0.29	-0.29
	C1orf200	ENST00000377320.3	chromosome 1 open reading frame 200	5	1	0	1	0	0	bta-miR-2887	-0.29	-0.29
	SHC1	ENST00000368445.5	SHC (Src homology 2 domain containing) transforming protein 1	482	1	0	1	0	0	bta-miR-2887	-0.29	-0.29
	PET100	ENST00000594797.1	PET100 homolog (S. cerevisiae)	5	1	0	0	1	0	bta-miR-2887	-0.28	-0.28
	KRT13	ENST00000336861.3	keratin 13	5	1	0	1	0	0	bta-miR-2887	-0.28	-0.28
	CACNG8	ENST00000270458.2	calcium channel, voltage-dependent, gamma subunit 8	5	3	0	1	2	1	bta-miR-2887	-0.28	-0.28
	MRAS	ENST00000289104.4	muscle RAS oncogene homolog	181	1	0	1	0	1	bta-miR-2887	-0.28	-0.31
	RNF207	ENST00000377948.2	ring finger protein 207	5	1	0	0	1	1	bta-miR-2887	-0.28	-0.28
	KRTAP17-1	ENST00000334202.3	keratin associated protein 17-1	5	1	0	0	1	0	bta-miR-2887	-0.28	-0.28
	AC005609.1	ENST00000502505.1	Uncharacterized protein; cDNA FLJ34090 fis, clone FCBBF3006399	5	1	0	1	0	1	bta-miR-2887	-0.28	-0.28
	ANGPTL6	ENST00000589181.1	angiopoietin-like 6	5	1	0	0	1	0	bta-miR-2887	-0.28	-0.28
	UBE2M	ENST00000253023.3	ubiquitin-conjugating enzyme E2M	45	1	0	0	1	0	bta-miR-2887	-0.28	-0.28
	NFAM1	ENST00000329021.5	NFAT activating protein with ITAM motif 1	7	1	0	1	0	2	bta-miR-2887	-0.28	-0.28
	CCL3	ENST00000225245.5	chemokine (C-C motif) ligand 3	5	1	0	0	1	0	bta-miR-2887	-0.28	-0.28
	M1AP	ENST00000290536.5	meiosis 1 associated protein	5	1	0	0	1	0	bta-miR-2887	-0.28	-0.28
	AGAP3	ENST00000463381.1	ArfGAP with GTPase domain, ankyrin repeat and PH domain 3	1871	1	0	0	1	0	bta-miR-2887	-0.28	-0.28
	CCNO	ENST00000282572.4	cyclin O	55	1	0	0	1	1	bta-miR-2887	-0.28	-0.33
	AC074091.13	ENST00000379677.2	Uncharacterized protein	5	1	0	0	1	0	bta-miR-2887	-0.28	-0.28
	PER2	ENST00000254658.3	period circadian clock 2	106	2	0	0	2	2	bta-miR-2887	-0.28	-0.28
	ATP1A2	ENST00000361216.3	ATPase, Na+/K+ transporting, alpha 2 polypeptide	5	1	0	0	1	4	bta-miR-2887	-0.28	-0.29
	TPM1	ENST00000267996.7	tropomyosin 1 (alpha)	21798	1	0	0	1	0	bta-miR-2887	-0.28	-0.28
	SLC48A1	ENST00000442218.2	solute carrier family 48 (heme transporter), member 1	470	1	0	0	1	0	bta-miR-2887	-0.28	-0.28
	OXLD1	ENST00000571503.1	oxidoreductase-like domain containing 1	1608	1	0	0	1	0	bta-miR-2887	-0.28	-0.28
	GCSAM	ENST00000308910.4	germinal center-associated, signaling and motility	5	1	0	0	1	2	bta-miR-2887	-0.28	-0.28
	KCNJ6	ENST00000609713.1	potassium inwardly-rectifying channel, subfamily J, member 6	5	2	0	1	1	0	bta-miR-2887	-0.28	-0.28
	PDK2	ENST00000503176.1	pyruvate dehydrogenase kinase, isozyme 2	681	1	0	1	0	1	bta-miR-2887	-0.28	-0.28
	SLC35E1	ENST00000595753.1	solute carrier family 35, member E1	4273	2	0	1	1	1	bta-miR-2887	-0.28	-0.45
	NAA50	ENST00000240922.3	N(alpha)-acetyltransferase 50, NatE catalytic subunit	260	1	0	0	1	0	bta-miR-2887	-0.28	-0.32
	ARL10	ENST00000310389.5	ADP-ribosylation factor-like 10	236	1	0	0	1	0	bta-miR-2887	-0.28	-0.28
	RP11-345J4.3	ENST00000549950.1	Uncharacterized protein	5	1	0	0	1	0	bta-miR-2887	-0.28	-0.28
	RAB15	ENST00000436278.2	RAB15, member RAS oncogene family	23	1	0	1	0	1	bta-miR-2887	-0.28	-0.28
	VAMP2	ENST00000404970.3	vesicle-associated membrane protein 2 (synaptobrevin 2)	1840	1	0	0	1	1	bta-miR-2887	-0.28	-0.28
	SPRED3	ENST00000587013.1	sprouty-related, EVH1 domain containing 3	42	2	0	0	2	1	bta-miR-2887	-0.28	-0.32
	HMGA1	ENST00000347617.6	high mobility group AT-hook 1	2024	1	0	0	1	1	bta-miR-2887	-0.28	-0.28
	PPCDC	ENST00000342932.3	phosphopantothenoylcysteine decarboxylase	26	1	0	0	1	0	bta-miR-2887	-0.28	-0.28
	IGSF22	ENST00000513874.1	immunoglobulin superfamily, member 22	17	1	0	0	1	0	bta-miR-2887	-0.28	-0.28
	DOHH	ENST00000250937.3	deoxyhypusine hydroxylase/monooxygenase	160	1	0	0	1	0	bta-miR-2887	-0.28	-0.28
	TNK1	ENST00000570896.1	tyrosine kinase, non-receptor, 1	51	1	0	0	1	0	bta-miR-2887	-0.28	-0.28
	THAP3	ENST00000054650.4	THAP domain containing, apoptosis associated protein 3	17	1	0	0	1	0	bta-miR-2887	-0.28	-0.28
	RNF111	ENST00000348370.4	ring finger protein 111	395	1	0	0	1	0	bta-miR-2887	-0.28	-0.28
	DISP2	ENST00000267889.3	dispatched homolog 2 (Drosophila)	8	1	0	1	0	0	bta-miR-2887	-0.28	-0.28
	BASP1	ENST00000322611.3	brain abundant, membrane attached signal protein 1	239	1	0	0	1	0	bta-miR-2887	-0.28	-0.28
	B4GALT5	ENST00000371711.4	UDP-Gal:betaGlcNAc beta 1,4- galactosyltransferase, polypeptide 5	1000	1	1	0	0	0	bta-miR-2887	-0.28	-0.28
	UNC5A	ENST00000261961.3	unc-5 homolog A (C. elegans)	7	2	0	0	2	0	bta-miR-2887	-0.28	-0.28
	SMUG1	ENST00000505128.1	single-strand-selective monofunctional uracil-DNA glycosylase 1	242	1	0	0	1	2	bta-miR-2887	-0.28	-0.31
	SFRP5	ENST00000266066.3	secreted frizzled-related protein 5	28	1	0	1	0	0	bta-miR-2887	-0.28	-0.28
	ATP2C2	ENST00000416219.2	ATPase, Ca++ transporting, type 2C, member 2	5	1	0	1	0	0	bta-miR-2887	-0.27	-0.27
	AQP9	ENST00000219919.4	aquaporin 9	5	1	0	0	1	0	bta-miR-2887	-0.27	-0.27
	GAPT	ENST00000396776.2	GRB2-binding adaptor protein, transmembrane	5	1	0	0	1	0	bta-miR-2887	-0.27	-0.27
	PXDN	ENST00000252804.4	peroxidasin homolog (Drosophila)	872	3	0	2	1	1	bta-miR-2887	-0.27	-0.41
	MARCH2	ENST00000602117.1	membrane-associated ring finger (C3HC4) 2, E3 ubiquitin protein ligase	909	1	0	0	1	0	bta-miR-2887	-0.27	-0.27
	C16orf54	ENST00000329410.3	chromosome 16 open reading frame 54	5	1	0	0	1	1	bta-miR-2887	-0.27	-0.27
	DUSP26	ENST00000256261.4	dual specificity phosphatase 26 (putative)	5	1	0	0	1	1	bta-miR-2887	-0.27	-0.27
	PML	ENST00000565898.1	promyelocytic leukemia	83	2	0	0	2	3	bta-miR-2887	-0.27	-0.3
	NXPH1	ENST00000405863.1	neurexophilin 1	5	1	0	0	1	0	bta-miR-2887	-0.27	-0.27
	AAR2	ENST00000320849.4	AAR2 splicing factor homolog (S. cerevisiae)	74	1	0	0	1	2	bta-miR-2887	-0.27	-0.27
	CYS1	ENST00000381813.4	cystin 1	22	2	0	0	2	1	bta-miR-2887	-0.27	-0.27
	TFAP4	ENST00000204517.6	transcription factor AP-4 (activating enhancer binding protein 4)	13	1	0	0	1	0	bta-miR-2887	-0.27	-0.27
	NCAPD3	ENST00000534548.2	non-SMC condensin II complex, subunit D3	990	1	0	0	1	0	bta-miR-2887	-0.27	-0.27
	PRKAB1	ENST00000229328.5	protein kinase, AMP-activated, beta 1 non-catalytic subunit	99	1	0	0	1	1	bta-miR-2887	-0.27	-0.32
	COL25A1	ENST00000399132.1	collagen, type XXV, alpha 1	270	1	1	0	0	0	bta-miR-2887	-0.27	-0.28
	C11orf44	ENST00000317019.2	chromosome 11 open reading frame 44	5	1	0	0	1	1	bta-miR-2887	-0.27	-0.27
	HOXA10	ENST00000283921.4	homeobox A10	1910	1	0	0	1	1	bta-miR-2887	-0.27	-0.27
	XKR4	ENST00000327381.6	XK, Kell blood group complex subunit-related family, member 4	5	2	0	0	2	2	bta-miR-2887	-0.27	-0.27
	NKX2-2	ENST00000377142.4	NK2 homeobox 2	10	1	0	0	1	0	bta-miR-2887	-0.27	-0.27
	FOXH1	ENST00000377317.4	forkhead box H1	8	1	0	0	1	0	bta-miR-2887	-0.27	-0.27
	RUFY4	ENST00000441828.2	RUN and FYVE domain containing 4	5	1	0	0	1	0	bta-miR-2887	-0.27	-0.27
	RPS21	ENST00000370562.1	ribosomal protein S21	408	1	0	0	1	0	bta-miR-2887	-0.27	-0.27
	SLC6A1	ENST00000287766.4	solute carrier family 6 (neurotransmitter transporter), member 1	5	2	0	1	1	0	bta-miR-2887	-0.27	-0.27
	ZFP2	ENST00000361362.2	ZFP2 zinc finger protein	9	1	0	0	1	0	bta-miR-2887	-0.27	-0.27
	PSMF1	ENST00000335877.6	proteasome (prosome, macropain) inhibitor subunit 1 (PI31)	2709	2	0	0	2	0	bta-miR-2887	-0.27	-0.44
	GPR12	ENST00000405846.3	G protein-coupled receptor 12	5	1	0	0	1	1	bta-miR-2887	-0.27	-0.27
	CLDN10	ENST00000376873.3	claudin 10	7	1	0	1	0	1	bta-miR-2887	-0.27	-0.36
	HEPN1	ENST00000408930.5	hepatocellular carcinoma, down-regulated 1	5	1	0	0	1	0	bta-miR-2887	-0.27	-0.27
	SPSB2	ENST00000523102.1	splA/ryanodine receptor domain and SOCS box containing 2	189	1	0	0	1	0	bta-miR-2887	-0.27	-0.27
	TTC19	ENST00000261647.5	tetratricopeptide repeat domain 19	64	1	0	1	0	0	bta-miR-2887	-0.27	-0.28
	GPRIN1	ENST00000303991.4	G protein regulated inducer of neurite outgrowth 1	15	1	0	1	0	1	bta-miR-2887	-0.27	-0.27
	NUDC	ENST00000321265.5	nudC nuclear distribution protein	27	1	0	0	1	0	bta-miR-2887	-0.26	-0.33
	PAPLN	ENST00000381166.3	papilin, proteoglycan-like sulfated glycoprotein	78	1	1	0	0	0	bta-miR-2887	-0.26	-0.26
	FAM163A	ENST00000341785.4	family with sequence similarity 163, member A	23	1	0	1	0	0	bta-miR-2887	-0.26	-0.26
	ZNF226	ENST00000588883.1	zinc finger protein 226	327	1	0	0	1	0	bta-miR-2887	-0.26	-0.26
	RNF38	ENST00000259605.6	ring finger protein 38	348	2	0	0	2	0	bta-miR-2887	-0.26	-0.28
	UBAP1	ENST00000545103.1	ubiquitin associated protein 1	357	1	0	1	0	0	bta-miR-2887	-0.26	-0.27
	GDF7	ENST00000272224.3	growth differentiation factor 7	27	1	0	1	0	2	bta-miR-2887	-0.26	-0.28
	SDCCAG8	ENST00000366541.3	serologically defined colon cancer antigen 8	60	1	0	1	0	0	bta-miR-2887	-0.26	-0.26
	UAP1L1	ENST00000360271.3	UDP-N-acteylglucosamine pyrophosphorylase 1-like 1	398	1	0	0	1	1	bta-miR-2887	-0.26	-0.26
	IQCJ	ENST00000482126.1	IQ motif containing J	5	1	0	0	1	0	bta-miR-2887	-0.26	-0.26
	JHDM1D	ENST00000397560.2	jumonji C domain containing histone demethylase 1 homolog D (S. cerevisiae)	470	2	1	0	1	0	bta-miR-2887	-0.26	-0.28
	CAAP1	ENST00000520187.1	caspase activity and apoptosis inhibitor 1	1527	1	0	0	1	0	bta-miR-2887	-0.26	-0.26
	FAM168B	ENST00000409185.1	family with sequence similarity 168, member B	122	1	0	0	1	0	bta-miR-2887	-0.26	-0.26
	SH2D4A	ENST00000265807.3	SH2 domain containing 4A	131	1	0	0	1	0	bta-miR-2887	-0.26	-0.26
	PI4KB	ENST00000368874.4	phosphatidylinositol 4-kinase, catalytic, beta	1504	1	0	0	1	1	bta-miR-2887	-0.26	-0.26
	CYHR1	ENST00000403000.2	cysteine/histidine-rich 1	349	1	0	0	1	0	bta-miR-2887	-0.26	-0.26
	FAM213B	ENST00000378424.4	family with sequence similarity 213, member B	409	1	0	0	1	0	bta-miR-2887	-0.26	-0.26
	STX5	ENST00000377897.4	syntaxin 5	402	1	0	1	0	0	bta-miR-2887	-0.26	-0.27
	PAQR5	ENST00000395407.2	progestin and adipoQ receptor family member V	62	1	0	0	1	0	bta-miR-2887	-0.26	-0.26
	SLC37A4	ENST00000545985.1	solute carrier family 37 (glucose-6-phosphate transporter), member 4	633	1	0	0	1	0	bta-miR-2887	-0.26	-0.26
	SHOX	ENST00000381578.1	short stature homeobox	5	1	0	0	1	0	bta-miR-2887	-0.26	-0.26
	GPD1	ENST00000301149.3	glycerol-3-phosphate dehydrogenase 1 (soluble)	5	1	0	1	0	1	bta-miR-2887	-0.26	-0.26
	YWHAE	ENST00000264335.8	tyrosine 3-monooxygenase/tryptophan 5-monooxygenase activation protein, epsilon polypeptide	144	1	0	0	1	0	bta-miR-2887	-0.26	-0.27
	ELOVL4	ENST00000369816.4	ELOVL fatty acid elongase 4	129	1	0	0	1	0	bta-miR-2887	-0.26	-0.26
	OMP	ENST00000529803.1	olfactory marker protein	9	1	0	0	1	0	bta-miR-2887	-0.26	-0.26
	LRRC32	ENST00000260061.5	leucine rich repeat containing 32	10	1	1	0	0	0	bta-miR-2887	-0.26	-0.26
	CPNE7	ENST00000268720.5	copine VII	26	1	0	0	1	0	bta-miR-2887	-0.26	-0.26
	TSPYL1	ENST00000368608.3	TSPY-like 1	2195	1	0	0	1	0	bta-miR-2887	-0.26	-0.26
	SULT1B1	ENST00000310613.3	sulfotransferase family, cytosolic, 1B, member 1	5	1	0	0	1	0	bta-miR-2887	-0.26	-0.26
	CHAC1	ENST00000446533.3	ChaC, cation transport regulator homolog 1 (E. coli)	190	1	0	0	1	1	bta-miR-2887	-0.26	-0.26
	KCNJ12	ENST00000583088.1	potassium inwardly-rectifying channel, subfamily J, member 12	9	3	0	0	3	0	bta-miR-2887	-0.26	-0.26
	ZNF692	ENST00000306601.4	zinc finger protein 692	42	1	0	0	1	0	bta-miR-2887	-0.26	-0.26
	CYSLTR2	ENST00000282018.3	cysteinyl leukotriene receptor 2	5	1	0	0	1	0	bta-miR-2887	-0.26	-0.26
	METTL7A	ENST00000332160.4	methyltransferase like 7A	695	1	0	0	1	0	bta-miR-2887	-0.26	-0.26
	ORMDL3	ENST00000304046.2	ORM1-like 3 (S. cerevisiae)	82	2	0	1	1	1	bta-miR-2887	-0.26	-0.34
	LAIR1	ENST00000391743.3	leukocyte-associated immunoglobulin-like receptor 1	5	1	0	0	1	0	bta-miR-2887	-0.26	-0.26
	RNF220	ENST00000372247.2	ring finger protein 220	474	1	0	1	0	0	bta-miR-2887	-0.26	-0.26
	PPP1R13L	ENST00000360957.5	protein phosphatase 1, regulatory subunit 13 like	68	1	0	0	1	0	bta-miR-2887	-0.26	-0.26
	IER5L	ENST00000372491.2	immediate early response 5-like	24	1	0	1	0	0	bta-miR-2887	-0.26	-0.26
	FAM171A1	ENST00000378116.4	family with sequence similarity 171, member A1	20	1	0	0	1	0	bta-miR-2887	-0.26	-0.26
	TEX2	ENST00000258991.3	testis expressed 2	127	1	1	0	0	0	bta-miR-2887	-0.26	-0.26
	APLP1	ENST00000221891.4	amyloid beta (A4) precursor-like protein 1	65	1	0	0	1	0	bta-miR-2887	-0.25	-0.25
	HTR4	ENST00000377888.3	5-hydroxytryptamine (serotonin) receptor 4, G protein-coupled	5	1	0	0	1	1	bta-miR-2887	-0.25	-0.25
	ELOVL2	ENST00000354666.3	ELOVL fatty acid elongase 2	99	1	0	1	0	0	bta-miR-2887	-0.25	-0.25
	TBRG1	ENST00000441174.3	transforming growth factor beta regulator 1	275	1	0	0	1	0	bta-miR-2887	-0.25	-0.25
	COX4I1	ENST00000564903.1	cytochrome c oxidase subunit IV isoform 1	44	1	0	1	0	0	bta-miR-2887	-0.25	-0.25
	FAM83C	ENST00000374408.3	family with sequence similarity 83, member C	5	1	0	0	1	1	bta-miR-2887	-0.25	-0.25
	PDS5B	ENST00000315596.10	PDS5, regulator of cohesion maintenance, homolog B (S. cerevisiae)	1493	1	0	0	1	0	bta-miR-2887	-0.25	-0.25
	TRIM3	ENST00000525074.1	tripartite motif containing 3	29	1	0	0	1	0	bta-miR-2887	-0.25	-0.25
	RAB11FIP3	ENST00000262305.4	RAB11 family interacting protein 3 (class II)	71	1	0	0	1	2	bta-miR-2887	-0.25	-0.25
	RP11-108K14.8	ENST00000468317.2	Mitochondrial GTPase 1	1071	1	0	0	1	0	bta-miR-2887	-0.25	-0.25
	KLLN	ENST00000445946.3	killin, p53-regulated DNA replication inhibitor	5	1	0	0	1	1	bta-miR-2887	-0.25	-0.25
	ARL2BP	ENST00000219204.3	ADP-ribosylation factor-like 2 binding protein	450	1	0	0	1	0	bta-miR-2887	-0.25	-0.26
	TMEM45B	ENST00000281441.3	transmembrane protein 45B	67	1	0	0	1	1	bta-miR-2887	-0.25	-0.28
	GNA11	ENST00000078429.4	guanine nucleotide binding protein (G protein), alpha 11 (Gq class)	1513	1	1	0	0	1	bta-miR-2887	-0.25	-0.25
	SLC2A12	ENST00000275230.5	solute carrier family 2 (facilitated glucose transporter), member 12	136	1	0	0	1	0	bta-miR-2887	-0.25	-0.25
	MEDAG	ENST00000380482.4	mesenteric estrogen-dependent adipogenesis	5	1	0	0	1	0	bta-miR-2887	-0.25	-0.25
	MTG1	ENST00000317502.6	mitochondrial ribosome-associated GTPase 1	1071	1	0	0	1	0	bta-miR-2887	-0.25	-0.25
	SNX12	ENST00000374274.3	sorting nexin 12	849	1	0	0	1	0	bta-miR-2887	-0.25	-0.25
	ST3GAL3	ENST00000372377.4	ST3 beta-galactoside alpha-2,3-sialyltransferase 3	135	1	0	0	1	0	bta-miR-2887	-0.25	-0.25
	KRT74	ENST00000549343.1	keratin 74	5	1	0	0	1	0	bta-miR-2887	-0.25	-0.25
	DNAI1	ENST00000242317.4	dynein, axonemal, intermediate chain 1	5	1	0	0	1	0	bta-miR-2887	-0.25	-0.25
	AC007405.2	ENST00000409786.1	Uncharacterized protein	11	1	0	0	1	1	bta-miR-2887	-0.25	-0.25
	ZNF384	ENST00000319770.3	zinc finger protein 384	8	1	0	1	0	1	bta-miR-2887	-0.25	-0.25
	SRRM3	ENST00000326382.8	serine/arginine repetitive matrix 3	16	1	0	0	1	2	bta-miR-2887	-0.25	-0.25
	C17orf62	ENST00000342572.8	chromosome 17 open reading frame 62	89	1	0	0	1	0	bta-miR-2887	-0.25	-0.25
	UNC119B	ENST00000344651.4	unc-119 homolog B (C. elegans)	5	1	1	0	0	1	bta-miR-2887	-0.25	-0.25
	SV2B	ENST00000394232.1	synaptic vesicle glycoprotein 2B	7	2	0	0	2	1	bta-miR-2887	-0.25	-0.28
	UNC13A	ENST00000519716.2	unc-13 homolog A (C. elegans)	5	3	0	1	2	0	bta-miR-2887	-0.25	-0.25
	RPS6KC1	ENST00000366960.3	ribosomal protein S6 kinase, 52kDa, polypeptide 1	57	1	0	0	1	1	bta-miR-2887	-0.25	-0.25
	TVP23A	ENST00000299866.8	trans-golgi network vesicle protein 23 homolog A (S. cerevisiae)	5	1	0	0	1	1	bta-miR-2887	-0.25	-0.25
	SLC39A13	ENST00000524928.1	solute carrier family 39 (zinc transporter), member 13	845	2	0	1	1	1	bta-miR-2887	-0.25	-0.25
	PRPH2	ENST00000230381.5	peripherin 2 (retinal degeneration, slow)	5	1	0	0	1	1	bta-miR-2887	-0.25	-0.25
	POU3F2	ENST00000328345.5	POU class 3 homeobox 2	274	2	1	0	1	1	bta-miR-2887	-0.25	-0.89
	PRRC2C	ENST00000367742.3	proline-rich coiled-coil 2C	5	1	0	0	1	0	bta-miR-2887	-0.25	-0.25
	APH1A	ENST00000360244.4	APH1A gamma secretase subunit	475	1	0	0	1	0	bta-miR-2887	-0.25	-0.28
	MARC1	ENST00000366910.5	mitochondrial amidoxime reducing component 1	1613	2	0	0	2	0	bta-miR-2887	-0.25	-0.4
	ERN1	ENST00000433197.3	endoplasmic reticulum to nucleus signaling 1	182	1	1	0	0	1	bta-miR-2887	-0.25	-0.25
	KCNC1	ENST00000379472.3	potassium voltage-gated channel, Shaw-related subfamily, member 1	42	2	1	0	1	2	bta-miR-2887	-0.25	-0.25
	FSHB	ENST00000417547.1	follicle stimulating hormone, beta polypeptide	5	1	0	1	0	0	bta-miR-2887	-0.25	-0.25
	PITPNM2	ENST00000280562.5	phosphatidylinositol transfer protein, membrane-associated 2	66	2	1	0	1	1	bta-miR-2887	-0.24	-0.29
	PCBP3	ENST00000400314.1	poly(rC) binding protein 3	10	1	0	0	1	0	bta-miR-2887	-0.24	-0.24
	PLAGL2	ENST00000246229.4	pleiomorphic adenoma gene-like 2	254	1	0	0	1	1	bta-miR-2887	-0.24	-0.24
	AC006486.1	ENST00000378108.1		5	1	0	0	1	0	bta-miR-2887	-0.24	-0.24
	SCYL3	ENST00000367771.6	SCY1-like 3 (S. cerevisiae)	124	2	0	0	2	0	bta-miR-2887	-0.24	-0.32
	CTD-2267D19.3	ENST00000578774.1	Uncharacterized protein	110	1	0	0	1	1	bta-miR-2887	-0.24	-0.26
	AL033381.1	ENST00000314040.1	Uncharacterized protein; cDNA FLJ34594 fis, clone KIDNE2009109	5	1	0	0	1	2	bta-miR-2887	-0.24	-0.24
	NBPF9	ENST00000440491.2	neuroblastoma breakpoint family, member 9	5	1	0	0	1	0	bta-miR-2887	-0.24	-0.24
	RSPO1	ENST00000373059.1	R-spondin 1	5	1	0	0	1	0	bta-miR-2887	-0.24	-0.24
	BAG5	ENST00000299204.4	BCL2-associated athanogene 5	267	1	0	0	1	1	bta-miR-2887	-0.24	-0.25
	C20orf26	ENST00000377309.2	chromosome 20 open reading frame 26	5	1	0	0	1	0	bta-miR-2887	-0.24	-0.24
	SNX29	ENST00000566228.1	sorting nexin 29	266	4	1	0	3	1	bta-miR-2887	-0.24	-0.24
	SSNA1	ENST00000322310.5	Sjogren syndrome nuclear autoantigen 1	160	1	0	0	1	0	bta-miR-2887	-0.24	-0.24
	MST1R	ENST00000296474.3	macrophage stimulating 1 receptor (c-met-related tyrosine kinase)	8	1	0	1	0	0	bta-miR-2887	-0.24	-0.24
	TNNC1	ENST00000232975.3	troponin C type 1 (slow)	67	1	0	0	1	0	bta-miR-2887	-0.24	-0.24
	COQ9	ENST00000262507.6	coenzyme Q9 homolog (S. cerevisiae)	1097	1	0	0	1	0	bta-miR-2887	-0.24	-0.24
	SKA1	ENST00000285116.3	spindle and kinetochore associated complex subunit 1	86	1	0	0	1	0	bta-miR-2887	-0.24	-0.27
	SRCRB4D	ENST00000275560.3	scavenger receptor cysteine rich domain containing, group B (4 domains)	27	1	0	0	1	1	bta-miR-2887	-0.24	-0.24
	SSTR1	ENST00000267377.2	somatostatin receptor 1	28	1	0	1	0	1	bta-miR-2887	-0.24	-0.24
	ZBTB12	ENST00000375527.2	zinc finger and BTB domain containing 12	18	1	0	0	1	0	bta-miR-2887	-0.24	-0.24
	RAC2	ENST00000249071.6	ras-related C3 botulinum toxin substrate 2 (rho family, small GTP binding protein Rac2)	38	1	0	0	1	1	bta-miR-2887	-0.24	-0.24
	ERGIC1	ENST00000393784.3	endoplasmic reticulum-golgi intermediate compartment (ERGIC) 1	4614	1	0	0	1	0	bta-miR-2887	-0.24	-0.24
	C11orf88	ENST00000529167.1	chromosome 11 open reading frame 88	5	1	0	0	1	0	bta-miR-2887	-0.24	-0.24
	PATZ1	ENST00000405309.3	POZ (BTB) and AT hook containing zinc finger 1	165	1	0	1	0	0	bta-miR-2887	-0.24	-0.24
	B3GNT6	ENST00000533140.1	UDP-GlcNAc:betaGal beta-1,3-N-acetylglucosaminyltransferase 6 (core 3 synthase)	5	1	0	0	1	0	bta-miR-2887	-0.24	-0.24
	PNMA6C	ENST00000421798.3	paraneoplastic Ma antigen family member 6C	5	1	0	0	1	0	bta-miR-2887	-0.24	-0.24
	ANKRD34A	ENST00000323397.4	ankyrin repeat domain 34A	6	1	0	0	1	0	bta-miR-2887	-0.24	-0.24
	C22orf24	ENST00000248984.3	chromosome 22 open reading frame 24	5	1	0	0	1	0	bta-miR-2887	-0.24	-0.24
	SERPINH1	ENST00000533603.1	serpin peptidase inhibitor, clade H (heat shock protein 47), member 1, (collagen binding protein 1)	5956	1	0	1	0	0	bta-miR-2887	-0.24	-0.24
	ACE	ENST00000290866.4	angiotensin I converting enzyme	12	1	0	1	0	0	bta-miR-2887	-0.24	-0.24
	EPHB6	ENST00000392957.2	EPH receptor B6	7	1	0	0	1	0	bta-miR-2887	-0.24	-0.24
	ATPAF1	ENST00000576409.1	ATP synthase mitochondrial F1 complex assembly factor 1	1637	1	0	0	1	1	bta-miR-2887	-0.24	-0.27
	GDPD5	ENST00000443276.2	glycerophosphodiester phosphodiesterase domain containing 5	8	1	0	1	0	1	bta-miR-2887	-0.24	-0.24
	UTP6	ENST00000261708.4	UTP6, small subunit (SSU) processome component, homolog (yeast)	125	1	0	0	1	0	bta-miR-2887	-0.24	-0.28
	GSTZ1	ENST00000216465.5	glutathione S-transferase zeta 1	536	1	0	0	1	0	bta-miR-2887	-0.24	-0.24
	CHST7	ENST00000276055.3	carbohydrate (N-acetylglucosamine 6-O) sulfotransferase 7	406	1	0	0	1	0	bta-miR-2887	-0.24	-0.24
	ADGB	ENST00000367493.3	androglobin	5	1	0	0	1	0	bta-miR-2887	-0.24	-0.24
	C2orf72	ENST00000373640.4	chromosome 2 open reading frame 72	3885	2	0	0	2	2	bta-miR-2887	-0.24	-0.41
	DUSP2	ENST00000288943.4	dual specificity phosphatase 2	41	1	0	0	1	0	bta-miR-2887	-0.24	-0.24
	RGAG1	ENST00000465301.2	retrotransposon gag domain containing 1	5	1	0	0	1	0	bta-miR-2887	-0.24	-0.24
	TNFRSF1B	ENST00000376259.3	tumor necrosis factor receptor superfamily, member 1B	243	2	0	0	2	0	bta-miR-2887	-0.24	-0.24
	FSCN3	ENST00000265825.5	fascin homolog 3, actin-bundling protein, testicular (Strongylocentrotus purpuratus)	5	1	0	0	1	0	bta-miR-2887	-0.24	-0.24
	TBC1D16	ENST00000310924.2	TBC1 domain family, member 16	556	5	0	0	5	2	bta-miR-2887	-0.24	-0.36
	C14orf180	ENST00000557649.1	chromosome 14 open reading frame 180	5	1	0	0	1	2	bta-miR-2887	-0.24	-0.24
	BCAS3	ENST00000589222.1	breast carcinoma amplified sequence 3	339	2	0	1	1	0	bta-miR-2887	-0.24	-0.34
	CHTF8	ENST00000448552.2	CTF8, chromosome transmission fidelity factor 8 homolog (S. cerevisiae)	13	1	0	0	1	0	bta-miR-2887	-0.24	-0.24
	FXYD6	ENST00000540359.1	FXYD domain containing ion transport regulator 6	42	1	0	0	1	0	bta-miR-2887	-0.24	-0.24
	EHD3	ENST00000322054.5	EH-domain containing 3	206	2	0	1	1	2	bta-miR-2887	-0.24	-0.39
	MANBAL	ENST00000397150.1	mannosidase, beta A, lysosomal-like	2819	1	0	0	1	0	bta-miR-2887	-0.24	-0.24
	TMEM104	ENST00000335464.5	transmembrane protein 104	657	2	0	1	1	2	bta-miR-2887	-0.24	-0.24
	INO80	ENST00000361937.3	INO80 complex subunit	279	2	0	0	2	1	bta-miR-2887	-0.24	-0.5
	RASL10B	ENST00000268864.3	RAS-like, family 10, member B	1495	1	0	1	0	1	bta-miR-2887	-0.24	-0.24
	GNS	ENST00000418919.2	glucosamine (N-acetyl)-6-sulfatase	2435	1	0	0	1	1	bta-miR-2887	-0.24	-0.27
	SPATA13	ENST00000382108.3	spermatogenesis associated 13	900	2	0	0	2	0	bta-miR-2887	-0.23	-0.23
	BTN2A1	ENST00000429381.1	butyrophilin, subfamily 2, member A1	839	1	0	0	1	0	bta-miR-2887	-0.23	-0.23
	HPCAL1	ENST00000381765.3	hippocalcin-like 1	233	1	0	1	0	0	bta-miR-2887	-0.23	-0.23
	CNOT1	ENST00000317147.5	CCR4-NOT transcription complex, subunit 1	294	1	0	0	1	0	bta-miR-2887	-0.23	-0.23
	C6orf123	ENST00000366822.2	chromosome 6 open reading frame 123	5	1	0	0	1	0	bta-miR-2887	-0.23	-0.23
	CAMK2A	ENST00000348628.6	calcium/calmodulin-dependent protein kinase II alpha	5	1	1	0	0	1	bta-miR-2887	-0.23	-0.23
	CHRM1	ENST00000306960.3	cholinergic receptor, muscarinic 1	5	1	0	0	1	0	bta-miR-2887	-0.23	-0.23
	PDE4B	ENST00000371045.5	phosphodiesterase 4B, cAMP-specific	127	1	0	0	1	0	bta-miR-2887	-0.23	-0.23
	BRMS1	ENST00000359957.3	breast cancer metastasis suppressor 1	2647	1	0	0	1	0	bta-miR-2887	-0.23	-0.23
	ANKRD13B	ENST00000394859.3	ankyrin repeat domain 13B	72	1	0	0	1	0	bta-miR-2887	-0.23	-0.23
	GSX2	ENST00000503800.1	GS homeobox 2	5	1	0	0	1	0	bta-miR-2887	-0.23	-0.23
	SLC39A1	ENST00000356205.4	solute carrier family 39 (zinc transporter), member 1	1193	1	0	0	1	0	bta-miR-2887	-0.23	-0.23
	ARL4C	ENST00000390645.2	ADP-ribosylation factor-like 4C	84	1	0	0	1	1	bta-miR-2887	-0.23	-0.24
	SOWAHC	ENST00000356454.3	sosondowah ankyrin repeat domain family member C	431	1	0	1	0	0	bta-miR-2887	-0.23	-0.24
	SMAP2	ENST00000539317.1	small ArfGAP2	1062	1	0	0	1	0	bta-miR-2887	-0.23	-0.25
	TVP23C	ENST00000225576.3	trans-golgi network vesicle protein 23 homolog C (S. cerevisiae)	5	1	0	0	1	0	bta-miR-2887	-0.23	-0.23
	HOXD9	ENST00000249499.6	homeobox D9	78	1	0	1	0	0	bta-miR-2887	-0.23	-0.23
	ZNF532	ENST00000336078.4	zinc finger protein 532	5	1	0	1	0	1	bta-miR-2887	-0.23	-0.23
	MAGI1	ENST00000330909.8	membrane associated guanylate kinase, WW and PDZ domain containing 1	258	2	0	2	0	0	bta-miR-2887	-0.23	-0.23
	CRTAM	ENST00000227348.4	cytotoxic and regulatory T cell molecule	5	1	0	0	1	0	bta-miR-2887	-0.23	-0.23
	VTCN1	ENST00000359008.4	V-set domain containing T cell activation inhibitor 1	5	1	0	0	1	0	bta-miR-2887	-0.23	-0.23
	CTC-360G5.8	ENST00000599996.1	Serine--tRNA ligase, mitochondrial	700	1	0	0	1	1	bta-miR-2887	-0.23	-0.23
	KLC2	ENST00000394065.2	kinesin light chain 2	11832	1	0	1	0	0	bta-miR-2887	-0.23	-0.23
	SIGLEC1	ENST00000344754.4	sialic acid binding Ig-like lectin 1, sialoadhesin	5	1	0	0	1	1	bta-miR-2887	-0.23	-0.23
	CRYAA	ENST00000291554.2	crystallin, alpha A	5	1	0	0	1	0	bta-miR-2887	-0.23	-0.23
	XXbac-BPG32J3.20	ENST00000461287.1		1251	1	0	0	1	0	bta-miR-2887	-0.23	-0.23
	KCNC3	ENST00000376959.2	potassium voltage-gated channel, Shaw-related subfamily, member 3	5	1	1	0	0	0	bta-miR-2887	-0.23	-0.23
	PRPS1	ENST00000372435.4	phosphoribosyl pyrophosphate synthetase 1	2966	1	0	0	1	0	bta-miR-2887	-0.23	-0.24
	IFRG15	ENST00000553856.1	Homo sapiens torsin A interacting protein 2 (TOR1AIP2), transcript variant 1, mRNA.	482	2	0	0	2	0	bta-miR-2887	-0.23	-0.44
	NBPF11	ENST00000604938.1	neuroblastoma breakpoint family, member 11	5	1	0	0	1	0	bta-miR-2887	-0.23	-0.23
	UBE2QL1	ENST00000399816.3	ubiquitin-conjugating enzyme E2Q family-like 1	10	2	0	2	0	0	bta-miR-2887	-0.23	-0.52
	AGK	ENST00000355413.4	acylglycerol kinase	186	1	0	1	0	0	bta-miR-2887	-0.23	-0.23
	FAM132B	ENST00000546354.1	family with sequence similarity 132, member B	722	1	0	1	0	1	bta-miR-2887	-0.23	-0.23
	ZZEF1	ENST00000381638.2	zinc finger, ZZ-type with EF-hand domain 1	83	2	0	1	1	1	bta-miR-2887	-0.23	-0.27
	LILRA4	ENST00000291759.4	leukocyte immunoglobulin-like receptor, subfamily A (with TM domain), member 4	5	1	0	1	0	0	bta-miR-2887	-0.23	-0.23
	FAM222A	ENST00000538780.1	family with sequence similarity 222, member A	23	1	0	0	1	1	bta-miR-2887	-0.23	-0.23
	GOLPH3	ENST00000265070.6	golgi phosphoprotein 3 (coat-protein)	1157	1	0	0	1	0	bta-miR-2887	-0.23	-0.23
	PYGB	ENST00000216962.4	phosphorylase, glycogen; brain	1761	1	0	0	1	0	bta-miR-2887	-0.23	-0.23
	WNT7B	ENST00000339464.4	wingless-type MMTV integration site family, member 7B	40	1	0	0	1	0	bta-miR-2887	-0.23	-0.23
	MEX3B	ENST00000558133.1	mex-3 RNA binding family member B	1401	2	0	1	1	0	bta-miR-2887	-0.23	-0.23
	PNPO	ENST00000225573.4	pyridoxamine 5'-phosphate oxidase	583	1	0	0	1	0	bta-miR-2887	-0.23	-0.24
	C1QTNF8	ENST00000328449.5	C1q and tumor necrosis factor related protein 8	5	1	0	0	1	1	bta-miR-2887	-0.23	-0.23
	GSTCD	ENST00000515279.1	glutathione S-transferase, C-terminal domain containing	411	1	0	0	1	0	bta-miR-2887	-0.23	-0.23
	MEF2B	ENST00000409224.1	myocyte enhancer factor 2B	35	1	0	0	1	0	bta-miR-2887	-0.23	-0.23
	ASAP3	ENST00000495646.1	ArfGAP with SH3 domain, ankyrin repeat and PH domain 3	196	1	0	0	1	1	bta-miR-2887	-0.23	-0.23
	KLF2	ENST00000248071.5	Kruppel-like factor 2 (lung)	431	3	1	0	2	1	bta-miR-2887	-0.23	-0.95
	GYS1	ENST00000323798.3	glycogen synthase 1 (muscle)	100	2	0	0	2	0	bta-miR-2887	-0.23	-0.23
	DPP9	ENST00000594671.1	dipeptidyl-peptidase 9	422	1	0	0	1	0	bta-miR-2887	-0.23	-0.23
	STARD8	ENST00000252336.6	StAR-related lipid transfer (START) domain containing 8	29	2	0	0	2	0	bta-miR-2887	-0.23	-0.23
	DHCR7	ENST00000407721.2	7-dehydrocholesterol reductase	3418	1	0	0	1	0	bta-miR-2887	-0.23	-0.23
	CANX	ENST00000247461.4	calnexin	17053	1	0	0	1	0	bta-miR-2887	-0.23	-0.23
	TMEM63C	ENST00000298351.4	transmembrane protein 63C	13	2	0	0	2	2	bta-miR-2887	-0.23	-0.23
	TMEM239	ENST00000361033.1	transmembrane protein 239	5	1	0	0	1	0	bta-miR-2887	-0.23	-0.23
	MEGF8	ENST00000334370.4	multiple EGF-like-domains 8	28	2	0	0	2	3	bta-miR-2887	-0.23	-0.23
	CTD-3074O7.11	ENST00000419755.3	Bardet-Biedl syndrome 1 protein	523	1	0	0	1	0	bta-miR-2887	-0.23	-0.23
	ZBTB8OS	ENST00000373501.2	zinc finger and BTB domain containing 8 opposite strand	74	1	0	0	1	0	bta-miR-2887	-0.23	-0.28
	RWDD2B	ENST00000493196.1	RWD domain containing 2B	266	1	0	0	1	1	bta-miR-2887	-0.23	-0.29
	RIPPLY3	ENST00000329553.2	ripply transcriptional repressor 3	16	1	0	0	1	0	bta-miR-2887	-0.23	-0.25
	RP11-347C12.3	ENST00000550538.1	Uncharacterized protein	5	1	0	0	1	0	bta-miR-2887	-0.23	-0.23
	SLC25A44	ENST00000359511.4	solute carrier family 25, member 44	760	1	0	0	1	1	bta-miR-2887	-0.23	-0.23
	BCORL1	ENST00000540052.1	BCL6 corepressor-like 1	209	1	0	0	1	1	bta-miR-2887	-0.23	-0.28
	C3AR1	ENST00000307637.4	complement component 3a receptor 1	5	1	0	0	1	0	bta-miR-2887	-0.23	-0.23
	ARFRP1	ENST00000440854.1	ADP-ribosylation factor related protein 1	652	1	0	0	1	1	bta-miR-2887	-0.22	-0.26
	MORC3	ENST00000400485.1	MORC family CW-type zinc finger 3	142	1	0	0	1	0	bta-miR-2887	-0.22	-0.22
	KCNN3	ENST00000271915.4	potassium intermediate/small conductance calcium-activated channel, subfamily N, member 3	5	2	0	0	2	5	bta-miR-2887	-0.22	-0.22
	DNM1	ENST00000475805.1	dynamin 1	17	2	0	1	1	0	bta-miR-2887	-0.22	-0.25
	DDX20	ENST00000369702.4	DEAD (Asp-Glu-Ala-Asp) box polypeptide 20	729	1	0	0	1	1	bta-miR-2887	-0.22	-0.26
	DPF2	ENST00000528416.1	D4, zinc and double PHD fingers family 2	1164	1	0	0	1	0	bta-miR-2887	-0.22	-0.22
	BRE	ENST00000379632.2	brain and reproductive organ-expressed (TNFRSF1A modulator)	880	1	0	0	1	0	bta-miR-2887	-0.22	-0.22
	CMTM3	ENST00000424011.2	CKLF-like MARVEL transmembrane domain containing 3	1090	1	0	0	1	0	bta-miR-2887	-0.22	-0.22
	TSC1	ENST00000298552.3	tuberous sclerosis 1	838	2	0	0	2	0	bta-miR-2887	-0.22	-0.24
	CYP1A1	ENST00000379727.3	cytochrome P450, family 1, subfamily A, polypeptide 1	837	1	0	0	1	0	bta-miR-2887	-0.22	-0.22
	B3GNT3	ENST00000318683.6	UDP-GlcNAc:betaGal beta-1,3-N-acetylglucosaminyltransferase 3	5	1	0	0	1	0	bta-miR-2887	-0.22	-0.22
	KLF10	ENST00000285407.6	Kruppel-like factor 10	320	1	0	0	1	0	bta-miR-2887	-0.22	-0.22
	PIK3R3	ENST00000262741.5	phosphoinositide-3-kinase, regulatory subunit 3 (gamma)	335	1	0	0	1	0	bta-miR-2887	-0.22	-0.24
	ETNK2	ENST00000367201.3	ethanolamine kinase 2	7	1	0	1	0	0	bta-miR-2887	-0.22	-0.22
	SERBP1	ENST00000370994.4	SERPINE1 mRNA binding protein 1	926	1	0	0	1	0	bta-miR-2887	-0.22	-0.23
	RD3	ENST00000367002.4	retinal degeneration 3	5	1	0	0	1	1	bta-miR-2887	-0.22	-0.22
	AOC1	ENST00000493429.1	amine oxidase, copper containing 1	5	1	0	0	1	0	bta-miR-2887	-0.22	-0.22
	TMEM86A	ENST00000280734.2	transmembrane protein 86A	5	1	0	0	1	1	bta-miR-2887	-0.22	-0.22
	PDE11A	ENST00000286063.6	phosphodiesterase 11A	7	1	0	1	0	1	bta-miR-2887	-0.22	-0.22
	ZSCAN29	ENST00000562072.1	zinc finger and SCAN domain containing 29	32	1	0	0	1	0	bta-miR-2887	-0.22	-0.22
	TIMP2	ENST00000585421.1	TIMP metallopeptidase inhibitor 2	3147	1	0	0	1	3	bta-miR-2887	-0.22	-0.24
	STX6	ENST00000258301.5	syntaxin 6	348	2	0	1	1	0	bta-miR-2887	-0.22	-0.31
	FRRS1	ENST00000287474.5	ferric-chelate reductase 1	97	1	0	0	1	0	bta-miR-2887	-0.22	-0.22
	ALDH3B1	ENST00000539229.1	aldehyde dehydrogenase 3 family, member B1	1512	1	0	1	0	0	bta-miR-2887	-0.22	-0.22
	MLLT6	ENST00000325718.7	myeloid/lymphoid or mixed-lineage leukemia (trithorax homolog, Drosophila); translocated to, 6	24	3	0	0	3	1	bta-miR-2887	-0.22	-0.28
	MMP17	ENST00000535291.1	matrix metallopeptidase 17 (membrane-inserted)	9	1	1	0	0	2	bta-miR-2887	-0.22	-0.54
	LZTS2	ENST00000370223.3	leucine zipper, putative tumor suppressor 2	10	1	0	0	1	0	bta-miR-2887	-0.22	-0.22
	PHF21B	ENST00000403565.1	PHD finger protein 21B	8	1	0	1	0	1	bta-miR-2887	-0.22	-0.22
	ALX4	ENST00000329255.3	ALX homeobox 4	52	1	0	1	0	2	bta-miR-2887	-0.22	-0.22
	FLI1	ENST00000527786.2	Fli-1 proto-oncogene, ETS transcription factor	116	1	0	0	1	0	bta-miR-2887	-0.22	-0.22
	LPAR1	ENST00000374431.3	lysophosphatidic acid receptor 1	2111	1	0	0	1	0	bta-miR-2887	-0.22	-0.23
	INTS3	ENST00000318967.2	integrator complex subunit 3	88	1	0	0	1	0	bta-miR-2887	-0.22	-0.22
	VIPR1	ENST00000433647.1	vasoactive intestinal peptide receptor 1	37	1	0	1	0	0	bta-miR-2887	-0.22	-0.22
	BBS1	ENST00000393994.2	Bardet-Biedl syndrome 1	523	1	0	0	1	0	bta-miR-2887	-0.22	-0.22
	RHOC	ENST00000339083.7	ras homolog family member C	10314	1	0	0	1	0	bta-miR-2887	-0.22	-0.22
	TGM4	ENST00000296125.4	transglutaminase 4	5	1	0	0	1	0	bta-miR-2887	-0.22	-0.22
	CSF3	ENST00000394149.3	colony stimulating factor 3 (granulocyte)	5	1	0	0	1	0	bta-miR-2887	-0.22	-0.22
	KCNIP2	ENST00000348850.5	Kv channel interacting protein 2	5	1	0	0	1	0	bta-miR-2887	-0.22	-0.22
	NAT16	ENST00000300303.2	N-acetyltransferase 16 (GCN5-related, putative)	5	1	0	0	1	0	bta-miR-2887	-0.22	-0.22
	C2CD2L	ENST00000336702.3	C2CD2-like	13	1	0	0	1	1	bta-miR-2887	-0.22	-0.22
	SEZ6L2	ENST00000346932.5	seizure related 6 homolog (mouse)-like 2	223	1	0	0	1	0	bta-miR-2887	-0.22	-0.22
	KANK2	ENST00000586659.1	KN motif and ankyrin repeat domains 2	1735	1	0	0	1	0	bta-miR-2887	-0.22	-0.22
	RELT	ENST00000064780.2	RELT tumor necrosis factor receptor	412	1	0	0	1	0	bta-miR-2887	-0.22	-0.22
	TCHP	ENST00000405876.4	trichoplein, keratin filament binding	140	1	0	0	1	0	bta-miR-2887	-0.22	-0.23
	EFNA3	ENST00000505139.1	Ephrin-A3; Uncharacterized protein; cDNA FLJ57652, highly similar to Ephrin-A3	9	1	0	0	1	1	bta-miR-2887	-0.22	-0.26
	RNPS1	ENST00000397086.2	RNA binding protein S1, serine-rich domain	5	1	0	0	1	0	bta-miR-2887	-0.22	-0.22
	CDR2	ENST00000268383.2	cerebellar degeneration-related protein 2, 62kDa	70	1	0	0	1	0	bta-miR-2887	-0.22	-0.22
	GJB7	ENST00000525899.1	gap junction protein, beta 7, 25kDa	5	1	0	0	1	0	bta-miR-2887	-0.22	-0.22
	PRELP	ENST00000343110.2	proline/arginine-rich end leucine-rich repeat protein	5	1	0	0	1	0	bta-miR-2887	-0.22	-0.22
	C14orf144	ENST00000419115.1	chromosome 14 open reading frame 144	5	1	0	0	1	0	bta-miR-2887	-0.22	-0.22
	GAL3ST3	ENST00000312006.4	galactose-3-O-sulfotransferase 3	5	1	0	0	1	0	bta-miR-2887	-0.22	-0.22
	VSX2	ENST00000261980.2	visual system homeobox 2	5	1	0	1	0	0	bta-miR-2887	-0.22	-0.22
	MOB3B	ENST00000262244.5	MOB kinase activator 3B	52	1	0	0	1	1	bta-miR-2887	-0.22	-0.22
	PCDH1	ENST00000503492.1	protocadherin 1	30	2	0	0	2	2	bta-miR-2887	-0.22	-0.23
	ARPC4	ENST00000397261.3	actin related protein 2/3 complex, subunit 4, 20kDa	2513	1	0	0	1	1	bta-miR-2887	-0.22	-0.27
	KIAA0319L	ENST00000325722.3	KIAA0319-like	2090	1	0	1	0	1	bta-miR-2887	-0.21	-0.21
	PLD2	ENST00000263088.6	phospholipase D2	57	1	0	0	1	0	bta-miR-2887	-0.21	-0.21
	SARS2	ENST00000221431.6	seryl-tRNA synthetase 2, mitochondrial	700	1	0	0	1	1	bta-miR-2887	-0.21	-0.21
	C2orf91	ENST00000378711.2	chromosome 2 open reading frame 91	5	1	0	0	1	0	bta-miR-2887	-0.21	-0.21
	ABHD15	ENST00000307201.4	abhydrolase domain containing 15	240	1	0	0	1	0	bta-miR-2887	-0.21	-0.21
	SRPK2	ENST00000393651.3	SRSF protein kinase 2	381	1	0	0	1	0	bta-miR-2887	-0.21	-0.24
	NAT8L	ENST00000331662.3	N-acetyltransferase 8-like (GCN5-related, putative)	220	1	0	1	0	4	bta-miR-2887	-0.21	-0.23
	PLEKHJ1	ENST00000587394.2	pleckstrin homology domain containing, family J member 1	106	1	0	1	0	0	bta-miR-2887	-0.21	-0.21
	MYH15	ENST00000273353.3	myosin, heavy chain 15	5	1	0	0	1	1	bta-miR-2887	-0.21	-0.21
	ZC3H7B	ENST00000352645.4	zinc finger CCCH-type containing 7B	888	1	0	0	1	4	bta-miR-2887	-0.21	-0.21
	KLF11	ENST00000305883.1	Kruppel-like factor 11	42	1	0	0	1	1	bta-miR-2887	-0.21	-0.31
	SIRPA	ENST00000400068.3	signal-regulatory protein alpha	1235	1	1	0	0	0	bta-miR-2887	-0.21	-0.25
	SEC63	ENST00000369002.4	SEC63 homolog (S. cerevisiae)	3181	2	0	0	2	0	bta-miR-2887	-0.21	-0.35
	RAB3B	ENST00000371655.3	RAB3B, member RAS oncogene family	611	2	0	0	2	4	bta-miR-2887	-0.21	-0.45
	CLUH	ENST00000570628.2	clustered mitochondria (cluA/CLU1) homolog	125	2	0	1	1	1	bta-miR-2887	-0.21	-0.26
	LIMD2	ENST00000259006.3	LIM domain containing 2	90	1	0	0	1	1	bta-miR-2887	-0.21	-0.24
	TRIM17	ENST00000366697.2	tripartite motif containing 17	5	1	0	0	1	0	bta-miR-2887	-0.21	-0.21
	VPS13C	ENST00000249837.3	vacuolar protein sorting 13 homolog C (S. cerevisiae)	85	1	0	0	1	0	bta-miR-2887	-0.21	-0.21
	RASEF	ENST00000376447.3	RAS and EF-hand domain containing	298	1	0	0	1	1	bta-miR-2887	-0.21	-0.21
	VANGL1	ENST00000355485.2	VANGL planar cell polarity protein 1	721	1	0	0	1	1	bta-miR-2887	-0.21	-0.22
	MAU2	ENST00000262815.8	MAU2 sister chromatid cohesion factor	5234	1	0	1	0	1	bta-miR-2887	-0.21	-0.21
	CNTROB	ENST00000380255.3	centrobin, centrosomal BRCA2 interacting protein	338	1	0	0	1	0	bta-miR-2887	-0.21	-0.21
	AMMECR1	ENST00000262844.5	Alport syndrome, mental retardation, midface hypoplasia and elliptocytosis chromosomal region gene 1	5	1	0	0	1	0	bta-miR-2887	-0.21	-0.21
	MGRN1	ENST00000415496.1	mahogunin ring finger 1, E3 ubiquitin protein ligase	2337	1	0	0	1	1	bta-miR-2887	-0.21	-0.21
	FAM47E-STBD1	ENST00000237642.6	FAM47E-STBD1 readthrough	503	1	0	0	1	0	bta-miR-2887	-0.21	-0.27
	RNF121	ENST00000393713.3	ring finger protein 121	610	1	0	0	1	0	bta-miR-2887	-0.21	-0.22
	SCYL1	ENST00000524944.1	SCY1-like 1 (S. cerevisiae)	45	1	0	0	1	0	bta-miR-2887	-0.21	-0.21
	ZFP62	ENST00000512132.1	ZFP62 zinc finger protein	170	1	0	0	1	0	bta-miR-2887	-0.21	-0.21
	MEMO1	ENST00000295065.5	mediator of cell motility 1	89	1	0	0	1	0	bta-miR-2887	-0.21	-0.21
	GNG12	ENST00000370982.3	guanine nucleotide binding protein (G protein), gamma 12	1362	1	0	0	1	0	bta-miR-2887	-0.21	-0.22
	C1orf204	ENST00000368102.1	chromosome 1 open reading frame 204	5	1	0	0	1	0	bta-miR-2887	-0.21	-0.21
	NYX	ENST00000342595.2	nyctalopin	5	1	0	0	1	0	bta-miR-2887	-0.21	-0.21
	PHLPP1	ENST00000400316.4	PH domain and leucine rich repeat protein phosphatase 1	348	1	0	1	0	0	bta-miR-2887	-0.21	-0.21
	EIF4EBP2	ENST00000373218.4	eukaryotic translation initiation factor 4E binding protein 2	690	1	0	1	0	2	bta-miR-2887	-0.21	-0.29
	MGAT5B	ENST00000428789.2	mannosyl (alpha-1,6-)-glycoprotein beta-1,6-N-acetyl-glucosaminyltransferase, isozyme B	85	1	0	0	1	1	bta-miR-2887	-0.21	-0.21
	FKTN	ENST00000223528.2	fukutin	153	1	0	0	1	0	bta-miR-2887	-0.21	-0.21
	MAP2K3	ENST00000342679.4	mitogen-activated protein kinase kinase 3	34	1	0	0	1	0	bta-miR-2887	-0.21	-0.21
	KSR1	ENST00000398988.3	kinase suppressor of ras 1	256	2	0	2	0	3	bta-miR-2887	-0.21	-0.21
	ELP5	ENST00000574993.1	elongator acetyltransferase complex subunit 5	123	1	0	0	1	1	bta-miR-2887	-0.21	-0.22
	AP5S1	ENST00000379573.2	adaptor-related protein complex 5, sigma 1 subunit	492	1	0	0	1	0	bta-miR-2887	-0.21	-0.21
	SLC9A3R2	ENST00000424542.2	solute carrier family 9, subfamily A (NHE3, cation proton antiporter 3), member 3 regulator 2	432	1	0	0	1	0	bta-miR-2887	-0.21	-0.21
	CABP7	ENST00000216144.3	calcium binding protein 7	12	1	0	1	0	2	bta-miR-2887	-0.21	-0.21
	PNPLA3	ENST00000216180.3	patatin-like phospholipase domain containing 3	147	1	0	0	1	0	bta-miR-2887	-0.21	-0.23
	MED22	ENST00000344469.5	mediator complex subunit 22	43	1	0	0	1	1	bta-miR-2887	-0.21	-0.22
	MTHFSD	ENST00000360900.6	methenyltetrahydrofolate synthetase domain containing	149	1	0	0	1	1	bta-miR-2887	-0.21	-0.21
	TMEM174	ENST00000296776.5	transmembrane protein 174	5	1	0	0	1	0	bta-miR-2887	-0.21	-0.21
	PHLDB1	ENST00000361417.2	pleckstrin homology-like domain, family B, member 1	126	1	0	0	1	0	bta-miR-2887	-0.2	-0.21
	PCSK4	ENST00000300954.5	proprotein convertase subtilisin/kexin type 4	5	1	0	0	1	0	bta-miR-2887	-0.2	-0.2
	SERPINB11	ENST00000544088.1	serpin peptidase inhibitor, clade B (ovalbumin), member 11 (gene/pseudogene)	5	1	0	0	1	0	bta-miR-2887	-0.2	-0.2
	SYTL4	ENST00000372989.1	synaptotagmin-like 4	84	1	0	0	1	1	bta-miR-2887	-0.2	-0.21
	ZNF578	ENST00000421239.2	zinc finger protein 578	0	1	0	0	1	0	bta-miR-2887	-0.2	-0.2
	LCP1	ENST00000398576.2	lymphocyte cytosolic protein 1 (L-plastin)	7	1	0	0	1	1	bta-miR-2887	-0.2	-0.2
	RP9	ENST00000297157.3	retinitis pigmentosa 9 (autosomal dominant)	426	1	0	0	1	0	bta-miR-2887	-0.2	-0.2
	TFAP2A	ENST00000379613.3	transcription factor AP-2 alpha (activating enhancer binding protein 2 alpha)	367	1	0	1	0	0	bta-miR-2887	-0.2	-0.2
	SFXN2	ENST00000369893.5	sideroflexin 2	547	1	0	0	1	0	bta-miR-2887	-0.2	-0.2
	TEX19	ENST00000333437.4	testis expressed 19	14	1	0	0	1	0	bta-miR-2887	-0.2	-0.2
	DGCR2	ENST00000545799.1	DiGeorge syndrome critical region gene 2	1754	1	0	1	0	1	bta-miR-2887	-0.2	-0.21
	RNF141	ENST00000265981.2	ring finger protein 141	345	1	0	0	1	0	bta-miR-2887	-0.2	-0.22
	ANKFY1	ENST00000341657.4	ankyrin repeat and FYVE domain containing 1	969	2	0	0	2	0	bta-miR-2887	-0.2	-0.21
	HEPACAM	ENST00000298251.4	hepatic and glial cell adhesion molecule	5	1	0	0	1	1	bta-miR-2887	-0.2	-0.2
	GREB1	ENST00000381486.2	growth regulation by estrogen in breast cancer 1	40	1	0	0	1	0	bta-miR-2887	-0.2	-0.2
	LRRIQ3	ENST00000395089.1	leucine-rich repeats and IQ motif containing 3	5	1	0	0	1	0	bta-miR-2887	-0.2	-0.2
	SH3BP5L	ENST00000366472.5	SH3-binding domain protein 5-like	379	1	0	0	1	1	bta-miR-2887	-0.2	-0.2
	IKBKB	ENST00000379708.3	inhibitor of kappa light polypeptide gene enhancer in B-cells, kinase beta	806	1	0	0	1	1	bta-miR-2887	-0.2	-0.2
	SLC16A2	ENST00000587091.1	solute carrier family 16, member 2 (thyroid hormone transporter)	22	1	0	0	1	1	bta-miR-2887	-0.2	-0.2
	PAPD5	ENST00000357464.3	PAP associated domain containing 5	152	1	0	0	1	0	bta-miR-2887	-0.2	-0.2
	ELF5	ENST00000257832.2	E74-like factor 5 (ets domain transcription factor)	5	1	0	0	1	0	bta-miR-2887	-0.2	-0.2
	MAVS	ENST00000428216.2	mitochondrial antiviral signaling protein	211	1	0	1	0	2	bta-miR-2887	-0.2	-0.22
	CBX2	ENST00000310942.4	chromobox homolog 2	1816	2	0	0	2	2	bta-miR-2887	-0.2	-0.2
	CBR4	ENST00000306193.3	carbonyl reductase 4	90	1	1	0	0	0	bta-miR-2887	-0.2	-0.31
	WASL	ENST00000223023.4	Wiskott-Aldrich syndrome-like	230	1	0	0	1	0	bta-miR-2887	-0.2	-0.21
	ABHD10	ENST00000494817.1	abhydrolase domain containing 10	929	1	0	0	1	0	bta-miR-2887	-0.2	-0.24
	OSCAR	ENST00000391761.1	osteoclast associated, immunoglobulin-like receptor	5	1	0	0	1	0	bta-miR-2887	-0.2	-0.2
	TMEM79	ENST00000295694.5	transmembrane protein 79	11	1	0	0	1	1	bta-miR-2887	-0.2	-0.3
	RWDD2A	ENST00000369724.4	RWD domain containing 2A	286	1	0	0	1	1	bta-miR-2887	-0.2	-0.21
	PHOX2A	ENST00000298231.5	paired-like homeobox 2a	5	1	0	0	1	0	bta-miR-2887	-0.2	-0.2
	SLC25A51	ENST00000380590.3	solute carrier family 25, member 51	170	1	0	0	1	0	bta-miR-2887	-0.2	-0.2
	SPNS3	ENST00000355530.2	spinster homolog 3 (Drosophila)	5	1	0	0	1	0	bta-miR-2887	-0.2	-0.2
	KIAA0753	ENST00000361413.3	KIAA0753	133	1	0	0	1	0	bta-miR-2887	-0.2	-0.2
	PPP4R1L	ENST00000334187.8	protein phosphatase 4, regulatory subunit 1-like	27	1	0	0	1	0	bta-miR-2887	-0.2	-0.2
	FAM73B	ENST00000277475.5	family with sequence similarity 73, member B	651	1	0	1	0	2	bta-miR-2887	-0.2	-0.2
	FRAT1	ENST00000371021.3	frequently rearranged in advanced T-cell lymphomas	631	1	0	0	1	0	bta-miR-2887	-0.2	-0.2
	CDV3	ENST00000420115.2	CDV3 homolog (mouse)	523	1	0	0	1	0	bta-miR-2887	-0.2	-0.26
	ZNF629	ENST00000262525.4	zinc finger protein 629	44	1	0	0	1	2	bta-miR-2887	-0.2	-0.2
	CLSTN2	ENST00000458420.3	calsyntenin 2	119	1	0	0	1	3	bta-miR-2887	-0.2	-0.23
	TMCC1	ENST00000432054.2	transmembrane and coiled-coil domain family 1	97	1	0	0	1	1	bta-miR-2887	-0.2	-0.2
	RHBDF2	ENST00000389760.4	rhomboid 5 homolog 2 (Drosophila)	228	1	0	1	0	1	bta-miR-2887	-0.2	-0.2
	SLC25A42	ENST00000318596.7	solute carrier family 25, member 42	1088	1	0	0	1	1	bta-miR-2887	-0.2	-0.2
	OLFM1	ENST00000371796.3	olfactomedin 1	610	1	0	1	0	0	bta-miR-2887	-0.2	-0.2
	MLEC	ENST00000228506.3	malectin	12084	1	0	0	1	0	bta-miR-2887	-0.2	-0.2
	LURAP1	ENST00000371980.3	leucine rich adaptor protein 1	20	1	0	0	1	3	bta-miR-2887	-0.2	-0.31
	SCTR	ENST00000019103.5	secretin receptor	7	1	0	0	1	0	bta-miR-2887	-0.2	-0.2
	FOXK1	ENST00000328914.4	forkhead box K1	368	1	0	1	0	0	bta-miR-2887	-0.2	-0.2
	MARVELD2	ENST00000325631.5	MARVEL domain containing 2	227	1	0	0	1	0	bta-miR-2887	-0.2	-0.2
	TCF23	ENST00000296096.5	transcription factor 23	5	1	0	0	1	2	bta-miR-2887	-0.2	-0.27
	PNMAL2	ENST00000599531.1	paraneoplastic Ma antigen family-like 2	10	1	0	0	1	0	bta-miR-2887	-0.2	-0.2
	UBOX5	ENST00000217173.2	U-box domain containing 5	76	1	0	0	1	0	bta-miR-2887	-0.2	-0.2
	DPYSL4	ENST00000338492.4	dihydropyrimidinase-like 4	248	1	0	0	1	0	bta-miR-2887	-0.2	-0.2
	BRPF1	ENST00000383829.2	bromodomain and PHD finger containing, 1	351	1	0	0	1	2	bta-miR-2887	-0.2	-0.2
	FKBP8	ENST00000597960.3	FK506 binding protein 8, 38kDa	118	1	0	0	1	0	bta-miR-2887	-0.2	-0.2
	ST8SIA5	ENST00000315087.7	ST8 alpha-N-acetyl-neuraminide alpha-2,8-sialyltransferase 5	7	1	0	0	1	0	bta-miR-2887	-0.2	-0.2
	SYT9	ENST00000318881.6	synaptotagmin IX	5	1	0	0	1	1	bta-miR-2887	-0.2	-0.2
	CNTN2	ENST00000331830.4	contactin 2 (axonal)	5	2	1	1	0	2	bta-miR-2887	-0.2	-0.2
	NUDT13	ENST00000372997.3	nudix (nucleoside diphosphate linked moiety X)-type motif 13	10	1	1	0	0	1	bta-miR-346	-0.86	-0.86
	BCL6	ENST00000406870.2	B-cell CLL/lymphoma 6	20	2	2	0	0	0	bta-miR-346	-0.7	-0.7
	RTCB	ENST00000451746.2	RNA 2',3'-cyclic phosphate and 5'-OH ligase	9513	1	1	0	0	0	bta-miR-346	-0.66	-0.66
	PTPN5	ENST00000477854.1	protein tyrosine phosphatase, non-receptor type 5 (striatum-enriched)	5	1	1	0	0	1	bta-miR-346	-0.61	-0.61
	KLHL3	ENST00000541417.1	kelch-like family member 3	40	1	1	0	0	1	bta-miR-346	-0.61	-0.63
	PCP4L1	ENST00000504449.1	Purkinje cell protein 4 like 1	23	1	0	1	0	1	bta-miR-346	-0.6	-0.83
	NFIB	ENST00000397575.3	nuclear factor I/B	1149	1	1	0	0	1	bta-miR-346	-0.56	-0.58
	PPP1R27	ENST00000570394.1	protein phosphatase 1, regulatory subunit 27	5	1	1	0	0	0	bta-miR-346	-0.53	-0.53
	SFRP4	ENST00000436072.2	secreted frizzled-related protein 4	5	1	1	0	0	0	bta-miR-346	-0.52	-0.52
	FAM32A	ENST00000263384.7	family with sequence similarity 32, member A	1163	1	1	0	0	0	bta-miR-346	-0.49	-0.54
	PHF5A	ENST00000216252.3	PHD finger protein 5A	317	1	0	1	0	0	bta-miR-346	-0.49	-0.49
	CSNK1D	ENST00000392334.2	casein kinase 1, delta	1799	1	1	0	0	0	bta-miR-346	-0.49	-0.5
	C1QTNF7	ENST00000429690.1	C1q and tumor necrosis factor related protein 7	5	1	1	0	0	0	bta-miR-346	-0.48	-0.48
	RBMX	ENST00000562646.1	RNA binding motif protein, X-linked	77	1	1	0	0	0	bta-miR-346	-0.47	-0.47
	ACVR1	ENST00000263640.3	activin A receptor, type I	1523	1	1	0	0	0	bta-miR-346	-0.47	-0.47
	POMGNT1	ENST00000396420.3	protein O-linked mannose N-acetylglucosaminyltransferase 1 (beta 1,2-)	2123	1	1	0	0	0	bta-miR-346	-0.46	-0.46
	FAM131A	ENST00000310585.4	family with sequence similarity 131, member A	442	1	1	0	0	0	bta-miR-346	-0.45	-0.45
	ENTPD1	ENST00000371207.3	ectonucleoside triphosphate diphosphohydrolase 1	15	1	1	0	0	0	bta-miR-346	-0.44	-0.44
	LIN54	ENST00000395282.2	lin-54 homolog (C. elegans)	228	1	1	0	0	1	bta-miR-346	-0.44	-0.44
	CTC-260F20.3	ENST00000555938.1	Uncharacterized protein	5	1	0	1	0	1	bta-miR-346	-0.43	-0.43
	USP6	ENST00000332776.4	ubiquitin specific peptidase 6 (Tre-2 oncogene)	5	1	1	0	0	0	bta-miR-346	-0.42	-0.42
	CAPZB	ENST00000375142.1	capping protein (actin filament) muscle Z-line, beta	545	1	0	0	1	0	bta-miR-346	-0.42	-0.42
	KCNC4	ENST00000369787.3	potassium voltage-gated channel, Shaw-related subfamily, member 4	138	1	1	0	0	1	bta-miR-346	-0.41	-0.41
	TMED7-TICAM2	ENST00000333314.3	TMED7-TICAM2 readthrough	202	1	1	0	0	0	bta-miR-346	-0.4	-0.4
	MBNL1	ENST00000357472.3	muscleblind-like splicing regulator 1	135	1	1	0	0	0	bta-miR-346	-0.38	-0.38
	MEX3C	ENST00000592416.1	mex-3 RNA binding family member C	5	1	0	0	1	1	bta-miR-346	-0.38	-0.38
	FAM198B	ENST00000585682.1	family with sequence similarity 198, member B	25	1	1	0	0	0	bta-miR-346	-0.37	-0.37
	CADM3	ENST00000368125.4	cell adhesion molecule 3	5	1	1	0	0	0	bta-miR-346	-0.37	-0.37
	SLC38A2	ENST00000256689.5	solute carrier family 38, member 2	696	1	1	0	0	1	bta-miR-346	-0.37	-0.42
	KCNH6	ENST00000583023.1	potassium voltage-gated channel, subfamily H (eag-related), member 6	5	1	1	0	0	0	bta-miR-346	-0.36	-0.36
	GOLGA7B	ENST00000370602.1	golgin A7 family, member B	5	1	1	0	0	0	bta-miR-346	-0.36	-0.36
	PHC1	ENST00000433083.2	polyhomeotic homolog 1 (Drosophila)	5	1	1	0	0	0	bta-miR-346	-0.35	-0.35
	KCNA3	ENST00000369769.2	potassium voltage-gated channel, shaker-related subfamily, member 3	5	1	1	0	0	0	bta-miR-346	-0.35	-0.35
	TRABD2B	ENST00000606738.2	TraB domain containing 2B	244	1	1	0	0	2	bta-miR-346	-0.35	-0.47
	RIMS2	ENST00000507740.1	regulating synaptic membrane exocytosis 2	8	1	1	0	0	1	bta-miR-346	-0.35	-0.35
	DDR1	ENST00000446312.1	discoidin domain receptor tyrosine kinase 1	195	1	1	0	0	0	bta-miR-346	-0.35	-0.35
	ZFC3H1	ENST00000378743.3	zinc finger, C3H1-type containing	129	1	1	0	0	0	bta-miR-346	-0.35	-0.35
	TRAF4	ENST00000262395.5	TNF receptor-associated factor 4	3123	1	1	0	0	0	bta-miR-346	-0.35	-0.35
	HRK	ENST00000257572.5	harakiri, BCL2 interacting protein (contains only BH3 domain)	19	1	0	0	1	2	bta-miR-346	-0.34	-0.4
	HNRNPA1	ENST00000546500.1	heterogeneous nuclear ribonucleoprotein A1	2079	1	1	0	0	0	bta-miR-346	-0.34	-0.35
	CASP9	ENST00000546424.1	caspase 9, apoptosis-related cysteine peptidase	390	1	1	0	0	0	bta-miR-346	-0.34	-0.34
	SORCS3	ENST00000369701.3	sortilin-related VPS10 domain containing receptor 3	5	1	1	0	0	0	bta-miR-346	-0.33	-0.33
	LHX6	ENST00000373755.2	LIM homeobox 6	196	1	1	0	0	0	bta-miR-346	-0.33	-0.33
	C14orf177	ENST00000325812.2	chromosome 14 open reading frame 177	5	1	0	1	0	0	bta-miR-346	-0.32	-0.32
	KIAA1522	ENST00000401073.2	KIAA1522	13	1	1	0	0	0	bta-miR-346	-0.31	-0.31
	KIAA1958	ENST00000337530.6	KIAA1958	117	1	1	0	0	0	bta-miR-346	-0.31	-0.31
	EHD4	ENST00000220325.4	EH-domain containing 4	515	1	1	0	0	0	bta-miR-346	-0.31	-0.31
	PPP1R9B	ENST00000316878.6	protein phosphatase 1, regulatory subunit 9B	120	1	0	1	0	0	bta-miR-346	-0.3	-0.3
	NFAM1	ENST00000329021.5	NFAT activating protein with ITAM motif 1	7	1	0	1	0	1	bta-miR-346	-0.3	-0.3
	TLX1	ENST00000467928.2	T-cell leukemia homeobox 1	47	1	0	1	0	0	bta-miR-346	-0.3	-0.3
	RDX	ENST00000343115.4	radixin	44	1	1	0	0	0	bta-miR-346	-0.3	-0.3
	FGF7	ENST00000267843.4	fibroblast growth factor 7	5	1	1	0	0	0	bta-miR-346	-0.29	-0.29
	IER5	ENST00000367577.4	immediate early response 5	11212	1	1	0	0	0	bta-miR-346	-0.29	-0.3
	NCOA7	ENST00000392477.2	nuclear receptor coactivator 7	2967	1	0	1	0	0	bta-miR-346	-0.29	-0.29
	SELK	ENST00000541726.1	Selenoprotein K	400	1	0	0	1	0	bta-miR-346	-0.29	-0.29
	ARAP3	ENST00000508305.1	ArfGAP with RhoGAP domain, ankyrin repeat and PH domain 3	95	1	1	0	0	0	bta-miR-346	-0.29	-0.29
	ITGA8	ENST00000378076.3	integrin, alpha 8	7	1	1	0	0	0	bta-miR-346	-0.29	-0.29
	ANKRD52	ENST00000267116.7	ankyrin repeat domain 52	2913	1	0	0	1	2	bta-miR-346	-0.28	-0.34
	SF1	ENST00000377390.3	splicing factor 1	17473	1	1	0	0	0	bta-miR-346	-0.28	-0.28
	ANKRD65	ENST00000520296.1	ankyrin repeat domain 65	5	1	0	1	0	0	bta-miR-346	-0.27	-0.27
	MKL2	ENST00000318282.5	MKL/myocardin-like 2	992	1	1	0	0	0	bta-miR-346	-0.27	-0.27
	POU2F1	ENST00000367866.2	POU class 2 homeobox 1	83	1	1	0	0	2	bta-miR-346	-0.27	-0.28
	PTCHD1	ENST00000379361.4	patched domain containing 1	59	1	0	1	0	0	bta-miR-346	-0.26	-0.26
	VPS37C	ENST00000301765.5	vacuolar protein sorting 37 homolog C (S. cerevisiae)	3267	1	0	1	0	0	bta-miR-346	-0.25	-0.25
	HES7	ENST00000541682.2	hairy and enhancer of split 7 (Drosophila)	416	1	1	0	0	0	bta-miR-346	-0.25	-0.27
	SZRD1	ENST00000401089.3	SUZ RNA binding domain containing 1	137	1	0	1	0	0	bta-miR-346	-0.25	-0.29
	CD164	ENST00000368961.5	CD164 molecule, sialomucin	2038	1	1	0	0	1	bta-miR-346	-0.25	-0.55
	SERPINH1	ENST00000533603.1	serpin peptidase inhibitor, clade H (heat shock protein 47), member 1, (collagen binding protein 1)	5956	1	0	1	0	0	bta-miR-346	-0.24	-0.24
	SAMD12	ENST00000409003.4	sterile alpha motif domain containing 12	57	1	0	1	0	1	bta-miR-346	-0.23	-0.23
	LRP6	ENST00000261349.4	low density lipoprotein receptor-related protein 6	157	1	0	1	0	0	bta-miR-346	-0.22	-0.22
	TMEM170B	ENST00000379426.1	transmembrane protein 170B	489	1	1	0	0	0	bta-miR-346	-0.21	-0.41
	PRICKLE2	ENST00000295902.6	prickle homolog 2 (Drosophila)	20	1	1	0	0	1	bta-miR-346	-0.21	-0.21
	RAPGEF1	ENST00000372189.3	Rap guanine nucleotide exchange factor (GEF) 1	335	1	0	0	1	1	bta-miR-346	-0.21	-0.21
	PDZD4	ENST00000164640.4	PDZ domain containing 4	7	1	1	0	0	0	bta-miR-346	-0.21	-0.21
	RBM39	ENST00000253363.6	RNA binding motif protein 39	182	1	1	0	0	0	bta-miR-346	-0.21	-0.5
	LMBRD2	ENST00000296603.4	LMBR1 domain containing 2	211	1	1	0	0	0	bta-miR-346	-0.21	-0.32
	LIF	ENST00000403987.3	leukemia inhibitory factor	55	1	0	1	0	0	bta-miR-346	-0.2	-0.21
	AP5M1	ENST00000261558.3	adaptor-related protein complex 5, mu 1 subunit	198	1	1	0	0	0	bta-miR-346	-0.2	-0.21
	GSK3B	ENST00000264235.8	glycogen synthase kinase 3 beta	498	1	1	0	0	0	bta-miR-346	-0.2	-0.29
	C2orf72	ENST00000373640.4	chromosome 2 open reading frame 72	3885	1	0	0	1	2	bta-miR-346	-0.2	-0.58
	FAM155B	ENST00000252338.4	family with sequence similarity 155, member B	21	1	0	1	0	0	bta-miR-346	-0.2	-0.2
	KCMF1	ENST00000409785.4	potassium channel modulatory factor 1	1285	1	0	0	1	1	bta-miR-346	-0.2	-0.23
	HOXB8	ENST00000239144.4	homeobox B8	9	1*	0	0	0	1	bta-miR-196a	-2.45	-2.45
	RP1-170O19.20	ENST00000470747.4	Uncharacterized protein	151	2	1	1	0	0	bta-miR-196a	-1.14	-1.32
	HOXA9	ENST00000396345.1	homeobox A9	151	2	1	1	0	0	bta-miR-196a	-1.08	-1.25
	HMGA2	ENST00000403681.2	high mobility group AT-hook 2	8021	2	0	2	0	0	bta-miR-196a	-0.93	-0.93
	HOXB7	ENST00000239165.7	homeobox B7	6	1	1	0	0	0	bta-miR-196a	-0.8	-0.8
	HAND1	ENST00000231121.2	heart and neural crest derivatives expressed 1	5	1	1	0	0	0	bta-miR-196a	-0.75	-0.75
	HOXA5	ENST00000222726.3	homeobox A5	63	1	1	0	0	0	bta-miR-196a	-0.68	-0.68
	ZMYND11	ENST00000381591.1	zinc finger, MYND-type containing 11	43	2	0	2	0	0	bta-miR-196a	-0.68	-0.83
	SERP1	ENST00000239944.2	stress-associated endoplasmic reticulum protein 1	3242	1	0	1	0	1	bta-miR-196a	-0.68	-0.94
	EPC2	ENST00000258484.6	enhancer of polycomb homolog 2 (Drosophila)	152	1	0	1	0	2	bta-miR-196a	-0.67	-0.84
	HOXB6	ENST00000484302.2	homeobox B6	12	1	1	0	0	0	bta-miR-196a	-0.62	-0.62
	LCOR	ENST00000371103.3	ligand dependent nuclear receptor corepressor	94	2	0	2	0	2	bta-miR-196a	-0.61	-0.63
	CREBL2	ENST00000228865.2	cAMP responsive element binding protein-like 2	218	1	1	0	0	0	bta-miR-196a	-0.61	-0.61
	ABCB9	ENST00000280560.8	ATP-binding cassette, sub-family B (MDR/TAP), member 9	13	1	0	1	0	1	bta-miR-196a	-0.61	-0.61
	CCNJ	ENST00000265992.5	cyclin J	5	2	0	2	0	0	bta-miR-196a	-0.6	-0.6
	VSNL1	ENST00000406397.1	visinin-like 1	89	1	1	0	0	0	bta-miR-196a	-0.59	-0.59
	IGF2BP3	ENST00000258729.3	insulin-like growth factor 2 mRNA binding protein 3	30	2	1	1	0	0	bta-miR-196a	-0.59	-0.59
	DCDC2	ENST00000378450.3	doublecortin domain containing 2	11	1	1	0	0	0	bta-miR-196a	-0.58	-0.58
	TMX1	ENST00000457354.2	thioredoxin-related transmembrane protein 1	3176	1	0	1	0	0	bta-miR-196a	-0.55	-0.55
	ZBTB26	ENST00000373656.3	zinc finger and BTB domain containing 26	83	2	0	1	1	1	bta-miR-196a	-0.54	-0.56
	GLTP	ENST00000318348.4	glycolipid transfer protein	5	1	1	0	0	0	bta-miR-196a	-0.54	-0.54
	PALD1	ENST00000263563.6	phosphatase domain containing, paladin 1	108	2	0	1	1	1	bta-miR-196a	-0.53	-0.53
	TSPAN12	ENST00000222747.3	tetraspanin 12	554	1	1	0	0	0	bta-miR-196a	-0.52	-0.54
	SUDS3	ENST00000397564.2	suppressor of defective silencing 3 homolog (S. cerevisiae)	224	1	1	0	0	1	bta-miR-196a	-0.51	-0.62
	NCS1	ENST00000372398.3	neuronal calcium sensor 1	1083	1	0	1	0	0	bta-miR-196a	-0.51	-0.52
	POLR3D	ENST00000397802.4	polymerase (RNA) III (DNA directed) polypeptide D, 44kDa	678	1	1	0	0	0	bta-miR-196a	-0.49	-0.5
	ZDHHC21	ENST00000380916.4	zinc finger, DHHC-type containing 21	196	1	1	0	0	0	bta-miR-196a	-0.48	-0.55
	ING5	ENST00000313552.6	inhibitor of growth family, member 5	529	1	0	1	0	0	bta-miR-196a	-0.47	-0.47
	KCNV1	ENST00000524391.1	potassium channel, subfamily V, member 1	5	1	0	1	0	1	bta-miR-196a	-0.47	-0.47
	LRIG3	ENST00000379141.4	leucine-rich repeats and immunoglobulin-like domains 3	366	1	0	1	0	0	bta-miR-196a	-0.46	-0.46
	FOXM1	ENST00000342628.2	forkhead box M1	1476	1	1	0	0	0	bta-miR-196a	-0.46	-0.46
	POLR2J2	ENST00000591000.1	DNA-directed RNA polymerase II subunit RPB11-b1	5	1	0	1	0	0	bta-miR-196a	-0.45	-0.45
	PSMD11	ENST00000261712.3	proteasome (prosome, macropain) 26S subunit, non-ATPase, 11	189	1	1	0	0	0	bta-miR-196a	-0.45	-0.52
	NRXN1	ENST00000342183.5	neurexin 1	5	2	0	1	1	0	bta-miR-196a	-0.45	-0.45
	PARD6B	ENST00000371610.2	par-6 family cell polarity regulator beta	277	1	0	1	0	0	bta-miR-196a	-0.43	-0.44
	HMGA1	ENST00000347617.6	high mobility group AT-hook 1	2024	1	0	1	0	0	bta-miR-196a	-0.42	-0.42
	CADM2	ENST00000383699.3	cell adhesion molecule 2	5	1	1	0	0	1*	bta-miR-196a	-0.42	-0.42
	PANK2	ENST00000497424.1	pantothenate kinase 2	1244	1	0	1	0	0	bta-miR-196a	-0.41	-0.41
	HP1BP3	ENST00000312239.5	heterochromatin protein 1, binding protein 3	1886	1	1	0	0	0	bta-miR-196a	-0.41	-0.44
	LOR	ENST00000368742.3	loricrin	5	1	0	1	0	0	bta-miR-196a	-0.41	-0.41
	IGF2BP1	ENST00000290341.3	insulin-like growth factor 2 mRNA binding protein 1	460	3	0	3	0	0	bta-miR-196a	-0.4	-0.58
	YOD1	ENST00000315927.4	YOD1 deubiquitinase	55	1	0	1	0	1	bta-miR-196a	-0.39	-0.55
	SOCS2	ENST00000548537.1	suppressor of cytokine signaling 2	89	1	1	0	0	0	bta-miR-196a	-0.39	-0.39
	CDKN1B	ENST00000228872.4	cyclin-dependent kinase inhibitor 1B (p27, Kip1)	587	1	0	1	0	0	bta-miR-196a	-0.39	-0.39
	RCC2	ENST00000375436.4	regulator of chromosome condensation 2	180	1	0	1	0	0	bta-miR-196a	-0.38	-0.38
	SCHIP1	ENST00000445224.2	schwannomin interacting protein 1	891	1	0	1	0	0	bta-miR-196a	-0.38	-0.38
	DDI2	ENST00000480945.1	DNA-damage inducible 1 homolog 2 (S. cerevisiae)	357	1	0	1	0	0	bta-miR-196a	-0.37	-0.37
	GALC	ENST00000261304.2	galactosylceramidase	94	1	0	1	0	0	bta-miR-196a	-0.37	-0.37
	AFF4	ENST00000265343.5	AF4/FMR2 family, member 4	2755	1	0	1	0	1	bta-miR-196a	-0.37	-0.37
	FAM127B	ENST00000370775.2	family with sequence similarity 127, member B	647	1	0	1	0	0	bta-miR-196a	-0.35	-0.35
	MAP4K3	ENST00000263881.3	mitogen-activated protein kinase kinase kinase kinase 3	796	1	0	1	0	0	bta-miR-196a	-0.35	-0.35
	RSPO2	ENST00000517939.1	R-spondin 2	5	1	0	1	0	0	bta-miR-196a	-0.35	-0.35
	IQCJ-SCHIP1	ENST00000337808.6	IQCJ-SCHIP1 readthrough	891	1	0	1	0	0	bta-miR-196a	-0.35	-0.35
	EPHA7	ENST00000369303.4	EPH receptor A7	213	1	0	1	0	0	bta-miR-196a	-0.35	-0.35
	LRRC4B	ENST00000599957.1	leucine rich repeat containing 4B	5	1	0	1	0	0	bta-miR-196a	-0.34	-0.34
	LRIG2	ENST00000361127.5	leucine-rich repeats and immunoglobulin-like domains 2	348	1	0	1	0	1	bta-miR-196a	-0.34	-0.34
	DCAF15	ENST00000254337.6	DDB1 and CUL4 associated factor 15	304	1	0	1	0	0	bta-miR-196a	-0.34	-0.34
	PTPRG	ENST00000474889.1	protein tyrosine phosphatase, receptor type, G	696	1	1	0	0	0	bta-miR-196a	-0.33	-0.42
	LIN28A	ENST00000326279.6	lin-28 homolog A (C. elegans)	5	1	0	1	0	0	bta-miR-196a	-0.33	-0.33
	EEF2K	ENST00000263026.5	eukaryotic elongation factor-2 kinase	115	1	0	1	0	0	bta-miR-196a	-0.33	-0.34
	CDK8	ENST00000536792.1	cyclin-dependent kinase 8	280	2	0	2	0	0	bta-miR-196a	-0.32	-0.32
	SOS2	ENST00000216373.5	son of sevenless homolog 2 (Drosophila)	70	1	1	0	0	0	bta-miR-196a	-0.32	-0.32
	TM9SF2	ENST00000376387.4	transmembrane 9 superfamily member 2	5046	1	0	1	0	0	bta-miR-196a	-0.32	-0.38
	ELAVL4	ENST00000371824.1	ELAV like neuron-specific RNA binding protein 4	5	1	0	1	0	0	bta-miR-196a	-0.31	-0.31
	GPR156	ENST00000464295.1	G protein-coupled receptor 156	12	1	0	1	0	1	bta-miR-196a	-0.31	-0.4
	SNAP91	ENST00000521485.1	synaptosomal-associated protein, 91kDa	68	1	0	1	0	0	bta-miR-196a	-0.31	-0.31
	TRERF1	ENST00000541110.1	transcriptional regulating factor 1	52	1	0	1	0	0	bta-miR-196a	-0.31	-0.31
	OPCML	ENST00000331898.7	opioid binding protein/cell adhesion molecule-like	5	1	0	1	0	0	bta-miR-196a	-0.31	-0.31
	GCNT4	ENST00000322348.4	glucosaminyl (N-acetyl) transferase 4, core 2	19	1	0	1	0	0	bta-miR-196a	-0.31	-0.31
	ARHGEF38	ENST00000420470.2	Rho guanine nucleotide exchange factor (GEF) 38	5	1	0	1	0	0	bta-miR-196a	-0.31	-0.31
	BACH1	ENST00000286800.3	BTB and CNC homology 1, basic leucine zipper transcription factor 1	273	1	0	1	0	0	bta-miR-196a	-0.31	-0.32
	XKR4	ENST00000327381.6	XK, Kell blood group complex subunit-related family, member 4	5	1	0	1	0	3	bta-miR-196a	-0.31	-0.31
	GRPEL2	ENST00000416916.2	GrpE-like 2, mitochondrial (E. coli)	79	1	0	1	0	0	bta-miR-196a	-0.3	-0.36
	STEAP2	ENST00000287908.3	STEAP family member 2, metalloreductase	266	1	0	1	0	1	bta-miR-196a	-0.3	-0.3
	FOXP2	ENST00000408937.3	forkhead box P2	169	1	0	1	0	0	bta-miR-196a	-0.3	-0.32
	LRRC17	ENST00000249377.4	leucine rich repeat containing 17	144	1	0	1	0	0	bta-miR-196a	-0.3	-0.3
	PBX3	ENST00000342287.5	pre-B-cell leukemia homeobox 3	1142	1	0	1	0	0	bta-miR-196a	-0.29	-0.31
	DOK6	ENST00000382713.5	docking protein 6	8	1	1	0	0	1	bta-miR-196a	-0.29	-0.29
	DERL2	ENST00000572834.1	derlin 2	261	1	0	1	0	0	bta-miR-196a	-0.29	-0.29
	STOX2	ENST00000308497.4	storkhead box 2	379	1	0	1	0	0	bta-miR-196a	-0.29	-0.29
	PFKFB3	ENST00000536985.1	6-phosphofructo-2-kinase/fructose-2,6-biphosphatase 3	29	1	0	1	0	0	bta-miR-196a	-0.29	-0.29
	RASSF3	ENST00000542104.1	Ras association (RalGDS/AF-6) domain family member 3	461	1	0	1	0	0	bta-miR-196a	-0.29	-0.31
	COL1A2	ENST00000297268.6	collagen, type I, alpha 2	877	1	0	1	0	0	bta-miR-196a	-0.29	-0.33
	KCNQ5	ENST00000370398.1	potassium voltage-gated channel, KQT-like subfamily, member 5	50	1	1	0	0	0	bta-miR-196a	-0.28	-0.28
	RIOK3	ENST00000339486.3	RIO kinase 3	757	1	0	1	0	0	bta-miR-196a	-0.28	-0.3
	C15orf41	ENST00000567389.1	chromosome 15 open reading frame 41	48	1	0	1	0	0	bta-miR-196a	-0.28	-0.28
	UHRF2	ENST00000276893.5	ubiquitin-like with PHD and ring finger domains 2, E3 ubiquitin protein ligase	64	1	0	1	0	0	bta-miR-196a	-0.28	-0.28
	GAS7	ENST00000437099.2	growth arrest-specific 7	186	1	0	1	0	1	bta-miR-196a	-0.28	-0.29
	PRDM5	ENST00000515109.1	PR domain containing 5	22	1	0	1	0	0	bta-miR-196a	-0.28	-0.29
	ZCCHC3	ENST00000382352.3	zinc finger, CCHC domain containing 3	1328	1	0	1	0	0	bta-miR-196a	-0.28	-0.28
	HIP1	ENST00000336926.6	huntingtin interacting protein 1	37	1	0	1	0	1	bta-miR-196a	-0.27	-0.36
	SOX12	ENST00000342665.2	SRY (sex determining region Y)-box 12	6341	1	0	1	0	0	bta-miR-196a	-0.27	-0.27
	ROCK1	ENST00000399799.2	Rho-associated, coiled-coil containing protein kinase 1	7	1	0	1	0	0	bta-miR-196a	-0.27	-0.27
	ZNF583	ENST00000333201.9	zinc finger protein 583	24	1	0	1	0	0	bta-miR-196a	-0.27	-0.32
	RICTOR	ENST00000357387.3	RPTOR independent companion of MTOR, complex 2	441	1	0	1	0	1	bta-miR-196a	-0.27	-0.28
	BIRC6	ENST00000421745.2	baculoviral IAP repeat containing 6	555	1	0	1	0	0	bta-miR-196a	-0.27	-0.27
	LRP1B	ENST00000389484.3	low density lipoprotein receptor-related protein 1B	26	1	1	0	0	0	bta-miR-196a	-0.26	-0.33
	OSMR	ENST00000274276.3	oncostatin M receptor	2781	1	0	1	0	0	bta-miR-196a	-0.26	-0.26
	TMEM245	ENST00000374586.3	transmembrane protein 245	1320	1	0	1	0	0	bta-miR-196a	-0.26	-0.26
	FNIP1	ENST00000307968.7	folliculin interacting protein 1	32	1	0	1	0	0	bta-miR-196a	-0.26	-0.26
	PAX7	ENST00000420770.2	paired box 7	7	1	0	1	0	1	bta-miR-196a	-0.26	-0.26
	AZI2	ENST00000479665.1	5-azacytidine induced 2	530	1	0	1	0	0	bta-miR-196a	-0.25	-0.38
	EDNRB	ENST00000377211.4	endothelin receptor type B	5	1	1	0	0	0	bta-miR-196a	-0.25	-0.25
	C11orf84	ENST00000294244.4	chromosome 11 open reading frame 84	232	1	0	1	0	0	bta-miR-196a	-0.25	-0.25
	RXFP2	ENST00000380314.1	relaxin/insulin-like family peptide receptor 2	5	1	0	1	0	0	bta-miR-196a	-0.25	-0.25
	MBNL2	ENST00000345429.6	muscleblind-like splicing regulator 2	34	1	0	1	0	0	bta-miR-196a	-0.25	-0.31
	ZNF710	ENST00000268154.4	zinc finger protein 710	5	1	0	1	0	0	bta-miR-196a	-0.25	-0.25
	RAVER2	ENST00000371072.4	ribonucleoprotein, PTB-binding 2	218	1	1	0	0	0	bta-miR-196a	-0.25	-0.47
	PAPOLG	ENST00000238714.3	poly(A) polymerase gamma	49	1	1	0	0	1	bta-miR-196a	-0.25	-0.37
	SEPT7	ENST00000435235.1	septin 7	97	1	0	0	1	0	bta-miR-196a	-0.24	-0.28
	NXPE3	ENST00000422132.1	neurexophilin and PC-esterase domain family, member 3	630	1	0	0	1	0	bta-miR-196a	-0.24	-0.27
	HABP4	ENST00000375251.3	hyaluronan binding protein 4	467	1	0	1	0	0	bta-miR-196a	-0.24	-0.29
	EBF1	ENST00000313708.6	early B-cell factor 1	42	1	0	1	0	0	bta-miR-196a	-0.24	-0.28
	OTX1	ENST00000366671.3	orthodenticle homeobox 1	11	1	0	1	0	0	bta-miR-196a	-0.24	-0.24
	HOOK1	ENST00000371208.3	hook microtubule-tethering protein 1	804	1	0	1	0	0	bta-miR-196a	-0.23	-0.24
	GTF2A1	ENST00000553612.1	general transcription factor IIA, 1, 19/37kDa	88	1	1	0	0	0	bta-miR-196a	-0.23	-0.25
	COL1A1	ENST00000225964.5	collagen, type I, alpha 1	73360	1	0	1	0	0	bta-miR-196a	-0.23	-0.23
	C12orf79	ENST00000549802.1	chromosome 12 open reading frame 79	5	1	0	0	1	0	bta-miR-196a	-0.23	-0.23
	ANKRD49	ENST00000544253.1	ankyrin repeat domain 49	32	1	0	1	0	0	bta-miR-196a	-0.23	-0.26
	SUV39H1	ENST00000453214.2	suppressor of variegation 3-9 homolog 1 (Drosophila)	499	1	0	1	0	0	bta-miR-196a	-0.23	-0.23
	CDYL	ENST00000343762.5	chromodomain protein, Y-like	24	1	0	1	0	0	bta-miR-196a	-0.22	-0.41
	MMS19	ENST00000327277.7	MMS19 nucleotide excision repair homolog (S. cerevisiae)	1062	1	0	1	0	0	bta-miR-196a	-0.22	-0.22
	NRK	ENST00000243300.9	Nik related kinase	5	1	0	1	0	0	bta-miR-196a	-0.22	-0.22
	TMPRSS2	ENST00000332149.5	transmembrane protease, serine 2	11	1	0	1	0	0	bta-miR-196a	-0.22	-0.31
	PPP1R16B	ENST00000299824.1	protein phosphatase 1, regulatory subunit 16B	16	1	0	1	0	0	bta-miR-196a	-0.22	-0.22
	B3GNT7	ENST00000287590.5	UDP-GlcNAc:betaGal beta-1,3-N-acetylglucosaminyltransferase 7	5	1	0	1	0	0	bta-miR-196a	-0.21	-0.21
	COL14A1	ENST00000297848.3	collagen, type XIV, alpha 1	117	1	0	1	0	0	bta-miR-196a	-0.21	-0.21
	MIEF1	ENST00000325301.2	mitochondrial elongation factor 1	2319	1	0	1	0	0	bta-miR-196a	-0.21	-0.28
	TMEM194A	ENST00000379391.3	transmembrane protein 194A	43	1	0	1	0	0	bta-miR-196a	-0.21	-0.24
	CBFA2T3	ENST00000327483.5	core-binding factor, runt domain, alpha subunit 2; translocated to, 3	7	1	0	1	0	0	bta-miR-196a	-0.21	-0.3
	PBX1	ENST00000367897.1	pre-B-cell leukemia homeobox 1	18	2	1	1	0	0	bta-miR-196a	-0.21	-0.69
	PEG10	ENST00000482108.1	paternally expressed 10	8778	1	0	1	0	0	bta-miR-196a	-0.2	-0.2
	NR2C2	ENST00000425241.1	nuclear receptor subfamily 2, group C, member 2	227	1	1	0	0	0	bta-miR-196a	-0.2	-0.44
	TAOK1	ENST00000261716.3	TAO kinase 1	164	1	0	1	0	1	bta-miR-196a	-0.2	-0.2
	FAM178A	ENST00000238961.4	family with sequence similarity 178, member A	130	1	0	1	0	0	bta-miR-196a	-0.2	-0.21
	ZBTB39	ENST00000300101.2	zinc finger and BTB domain containing 39	7	1	0	1	0	0	bta-miR-196a	-0.2	-0.2
	LARP4	ENST00000398473.2	La ribonucleoprotein domain family, member 4	35	1	0	1	0	1	bta-miR-196a	-0.2	-0.51
	SYNCRIP	ENST00000355238.6	synaptotagmin binding, cytoplasmic RNA interacting protein	4864	1	0	1	0	0	bta-miR-196a	-0.2	-0.2
	RGS17	ENST00000367225.2	regulator of G-protein signaling 17	11	1	0	1	0	0	bta-miR-196a	-0.2	-0.35
	FLRT1	ENST00000246841.3	fibronectin leucine rich transmembrane protein 1	5	1	0	1	0	0	bta-miR-196a	-0.2	-0.2
	PCYT1B	ENST00000379145.1	phosphate cytidylyltransferase 1, choline, beta	5	1	0	1	0	1	bta-miR-196a	-0.2	-0.2
	AL138847.1	ENST00000593719.1	CDNA FLJ26506 fis, clone KDN07105; Uncharacterized protein	5	2	0	1	1	0	bta-miR-2426	-0.94	-0.94
	RP11-487E13.1	ENST00000512516.1	Uncharacterized protein	5	1	1	0	0	0	bta-miR-2426	-0.82	-0.82
	RP11-147C23.1	ENST00000413825.2	Uncharacterized protein	5	1	1	0	0	0	bta-miR-2426	-0.75	-0.75
	KRTAP9-2	ENST00000377721.3	keratin associated protein 9-2	5	2	1	0	1	2	bta-miR-2426	-0.72	-0.72
	BEX2	ENST00000372677.3	brain expressed X-linked 2	9	1	1	0	0	0	bta-miR-2426	-0.69	-0.69
	ADAM7	ENST00000175238.6	ADAM metallopeptidase domain 7	5	2	1	1	0	0	bta-miR-2426	-0.64	-0.64
	SCGN	ENST00000334979.6	secretagogin, EF-hand calcium binding protein	590	2	0	2	0	2	bta-miR-2426	-0.64	-0.64
	TMEM132B	ENST00000299308.3	transmembrane protein 132B	5	2	1	1	0	5	bta-miR-2426	-0.63	-0.63
	ARL8B	ENST00000419534.2	ADP-ribosylation factor-like 8B	664	4	1	1	2	1	bta-miR-2426	-0.63	-0.96
	APEX2	ENST00000374987.3	APEX nuclease (apurinic/apyrimidinic endonuclease) 2	972	2	0	1	1	7	bta-miR-2426	-0.63	-0.66
	PROSER2	ENST00000277570.5	proline and serine-rich protein 2	61	3	2	0	1	0	bta-miR-2426	-0.61	-0.8
	TEDDM1	ENST00000367565.1	transmembrane epididymal protein 1	5	2	1	1	0	1	bta-miR-2426	-0.6	-0.6
	GABARAP	ENST00000302386.5	GABA(A) receptor-associated protein	10137	1	1	0	0	1	bta-miR-2426	-0.6	-0.6
	DKK1	ENST00000373970.3	dickkopf WNT signaling pathway inhibitor 1	2384	1	1	0	0	0	bta-miR-2426	-0.6	-0.62
	VAMP5	ENST00000306384.4	vesicle-associated membrane protein 5	460	1	1	0	0	0	bta-miR-2426	-0.6	-0.6
	HAND1	ENST00000231121.2	heart and neural crest derivatives expressed 1	5	1	1	0	0	4	bta-miR-2426	-0.58	-0.58
	SLC39A9	ENST00000031146.4	solute carrier family 39, member 9	824	4	1	2	1	2	bta-miR-2426	-0.57	-0.59
	FAP	ENST00000188790.4	fibroblast activation protein, alpha	618	1	1	0	0	0	bta-miR-2426	-0.56	-0.56
	KLRF1	ENST00000354855.3	killer cell lectin-like receptor subfamily F, member 1	5	1	1	0	0	0	bta-miR-2426	-0.55	-0.55
	HOXD8	ENST00000313173.4	homeobox D8	752	1	1	0	0	1	bta-miR-2426	-0.55	-0.55
	FKBP1A	ENST00000400137.4	FK506 binding protein 1A, 12kDa	72	1	1	0	0	0	bta-miR-2426	-0.55	-0.57
	KRTAP9-7	ENST00000391354.1	keratin associated protein 9-7	5	2	0	0	2	0	bta-miR-2426	-0.54	-0.54
	C14orf119	ENST00000319074.4	chromosome 14 open reading frame 119	6513	2	0	1	1	0	bta-miR-2426	-0.53	-0.53
	TSFM	ENST00000540550.1	Ts translation elongation factor, mitochondrial	1340	1	1	0	0	0	bta-miR-2426	-0.53	-0.53
	C1orf43	ENST00000368521.5	chromosome 1 open reading frame 43	1718	1	1	0	0	0	bta-miR-2426	-0.53	-0.53
	MROH8	ENST00000441008.2	maestro heat-like repeat family member 8	8	1	1	0	0	0	bta-miR-2426	-0.53	-0.53
	PTGES3L	ENST00000453594.1	prostaglandin E synthase 3 (cytosolic)-like	139	1	1	0	0	3	bta-miR-2426	-0.53	-0.54
	KRTAP9-4	ENST00000334109.2	keratin associated protein 9-4	5	1	1	0	0	2	bta-miR-2426	-0.53	-0.53
	C12orf36	ENST00000318426.2	chromosome 12 open reading frame 36	5	1	0	1	0	1	bta-miR-2426	-0.52	-0.52
	ERICH1	ENST00000262109.7	glutamate-rich 1	335	1	1	0	0	0	bta-miR-2426	-0.52	-0.52
	FAM69A	ENST00000370310.4	family with sequence similarity 69, member A	171	2	2	0	0	1	bta-miR-2426	-0.52	-0.7
	NEK5	ENST00000355568.4	NIMA-related kinase 5	5	1	1	0	0	0	bta-miR-2426	-0.52	-0.52
	SULT1B1	ENST00000310613.3	sulfotransferase family, cytosolic, 1B, member 1	5	2	2	0	0	2	bta-miR-2426	-0.51	-0.55
	PLA2G2A	ENST00000400520.3	phospholipase A2, group IIA (platelets, synovial fluid)	5	1	1	0	0	0	bta-miR-2426	-0.51	-0.51
	AC002451.1	ENST00000601424.1	Protein LOC100996577	5	2	0	2	0	1	bta-miR-2426	-0.51	-0.51
	ARV1	ENST00000310256.2	ARV1 homolog (S. cerevisiae)	705	1	1	0	0	0	bta-miR-2426	-0.5	-0.5
	RP11-192H23.4	ENST00000534850.1	Uncharacterized protein	22	2	1	1	0	1	bta-miR-2426	-0.5	-0.5
	C1orf105	ENST00000367725.4	chromosome 1 open reading frame 105	5	2	0	1	1	0	bta-miR-2426	-0.49	-0.49
	AL161915.1	ENST00000391366.1	Uncharacterized protein	18	1	0	0	1	2	bta-miR-2426	-0.49	-0.56
	PLN	ENST00000357525.5	phospholamban	5	1	1	0	0	1	bta-miR-2426	-0.49	-0.54
	TMEM256-PLSCR3	ENST00000324822.11	TMEM256-PLSCR3 readthrough (NMD candidate)	976	3	0	3	0	0	bta-miR-2426	-0.49	-0.49
	ACSM5	ENST00000331849.4	acyl-CoA synthetase medium-chain family member 5	5	2	1	1	0	0	bta-miR-2426	-0.48	-0.48
	KRAS	ENST00000256078.4	Kirsten rat sarcoma viral oncogene homolog	40	2	1	0	1	1	bta-miR-2426	-0.48	-0.48
	RP11-429E11.3	ENST00000317652.1	Uncharacterized protein	5	1	0	1	0	2	bta-miR-2426	-0.47	-0.47
	GPR153	ENST00000377893.2	G protein-coupled receptor 153	39	1	1	0	0	3	bta-miR-2426	-0.47	-0.47
	BCL10	ENST00000370580.1	B-cell CLL/lymphoma 10	2090	1	0	1	0	1	bta-miR-2426	-0.46	-0.48
	AL441883.1	ENST00000600057.1	Uncharacterized protein	5	1	0	1	0	2	bta-miR-2426	-0.46	-0.46
	EIF5AL1	ENST00000520547.2	eukaryotic translation initiation factor 5A-like 1	10	2	0	2	0	2	bta-miR-2426	-0.45	-1.2
	LYPLA1	ENST00000316963.3	lysophospholipase I	57	1	1	0	0	2	bta-miR-2426	-0.45	-0.45
	CTAGE1	ENST00000391403.2	cutaneous T-cell lymphoma-associated antigen 1	5	1	0	0	1	1	bta-miR-2426	-0.45	-0.45
	SLAMF6	ENST00000368059.3	SLAM family member 6	5	1	1	0	0	1	bta-miR-2426	-0.45	-0.45
	TRIM25	ENST00000316881.4	tripartite motif containing 25	247	3	0	3	0	4	bta-miR-2426	-0.44	-0.47
	CERK	ENST00000216264.8	ceramide kinase	123	2	0	2	0	1	bta-miR-2426	-0.44	-0.48
	SHISA9	ENST00000558583.1	shisa family member 9	5	2	1	1	0	4	bta-miR-2426	-0.44	-0.44
	SSU72	ENST00000291386.3	SSU72 RNA polymerase II CTD phosphatase homolog (S. cerevisiae)	262	1	0	1	0	1	bta-miR-2426	-0.44	-0.44
	C14orf164	ENST00000399910.1	chromosome 14 open reading frame 164	5	1	1	0	0	0	bta-miR-2426	-0.44	-0.44
	GNA14	ENST00000341700.6	guanine nucleotide binding protein (G protein), alpha 14	5	1	1	0	0	0	bta-miR-2426	-0.43	-0.43
	SGK494	ENST00000301037.5	uncharacterized serine/threonine-protein kinase SgK494	17	2	1	1	0	0	bta-miR-2426	-0.43	-0.43
	NDC1	ENST00000540001.1	NDC1 transmembrane nucleoporin	371	2	1	1	0	3	bta-miR-2426	-0.43	-0.55
	HPS6	ENST00000299238.5	Hermansky-Pudlak syndrome 6	2076	2	0	1	1	0	bta-miR-2426	-0.43	-0.43
	TPH2	ENST00000333850.3	tryptophan hydroxylase 2	5	1	1	0	0	0	bta-miR-2426	-0.43	-0.43
	CBLN1	ENST00000219197.6	cerebellin 1 precursor	12	1	1	0	0	3	bta-miR-2426	-0.43	-0.43
	RGS5	ENST00000313961.5	regulator of G-protein signaling 5	56	2	0	1	1	4	bta-miR-2426	-0.43	-0.54
	MICU2	ENST00000382374.4	mitochondrial calcium uptake 2	68	1	1	0	0	0	bta-miR-2426	-0.43	-0.5
	TRNT1	ENST00000251607.6	tRNA nucleotidyl transferase, CCA-adding, 1	380	2	0	2	0	0	bta-miR-2426	-0.43	-0.43
	VAMP2	ENST00000404970.3	vesicle-associated membrane protein 2 (synaptobrevin 2)	1840	1	0	1	0	6	bta-miR-2426	-0.43	-0.43
	GCSAM	ENST00000308910.4	germinal center-associated, signaling and motility	5	1	1	0	0	3	bta-miR-2426	-0.42	-0.42
	STK36	ENST00000295709.3	serine/threonine kinase 36	218	2	0	1	1	1	bta-miR-2426	-0.42	-0.43
	RICTOR	ENST00000357387.3	RPTOR independent companion of MTOR, complex 2	441	2	1	1	0	0	bta-miR-2426	-0.42	-0.43
	KDM4D	ENST00000335080.5	lysine (K)-specific demethylase 4D	49	2	0	1	1	0	bta-miR-2426	-0.42	-0.42
	WARS	ENST00000392882.2	tryptophanyl-tRNA synthetase	1916	1	1	0	0	0	bta-miR-2426	-0.42	-0.45
	ZNF275	ENST00000370251.3	zinc finger protein 275	465	4	0	2	2	0	bta-miR-2426	-0.42	-0.43
	SDCBP2	ENST00000381808.3	syndecan binding protein (syntenin) 2	19	1	1	0	0	1	bta-miR-2426	-0.41	-0.51
	HELLS	ENST00000394036.1	helicase, lymphoid-specific	329	3	1	1	1	1	bta-miR-2426	-0.41	-0.59
	NDNL2	ENST00000332303.4	necdin-like 2	759	1	1	0	0	0	bta-miR-2426	-0.41	-0.41
	TREM2	ENST00000373122.4	triggering receptor expressed on myeloid cells 2	5	1	0	1	0	1	bta-miR-2426	-0.41	-0.41
	APOC4	ENST00000419266.2	apolipoprotein C-IV	2245	3	0	2	1	0	bta-miR-2426	-0.41	-0.52
	SPTLC1	ENST00000262554.2	serine palmitoyltransferase, long chain base subunit 1	2578	1	1	0	0	0	bta-miR-2426	-0.41	-0.41
	FRZB	ENST00000295113.4	frizzled-related protein	43	1	1	0	0	2	bta-miR-2426	-0.4	-0.44
	ZCCHC3	ENST00000382352.3	zinc finger, CCHC domain containing 3	1328	2	1	0	1	0	bta-miR-2426	-0.4	-0.4
	ARL11	ENST00000282026.1	ADP-ribosylation factor-like 11	5	2	1	1	0	0	bta-miR-2426	-0.4	-0.4
	CAMP	ENST00000296435.2	cathelicidin antimicrobial peptide	6	1	0	1	0	0	bta-miR-2426	-0.4	-0.4
	UBE2W	ENST00000517608.1	ubiquitin-conjugating enzyme E2W (putative)	102	4	0	3	1	3	bta-miR-2426	-0.4	-0.43
	APOC4-APOC2	ENST00000589057.1	APOC4-APOC2 readthrough (NMD candidate)	2237	2	0	1	1	0	bta-miR-2426	-0.39	-0.53
	CES4A	ENST00000540947.2	carboxylesterase 4A	30	3*	1	0	1	1	bta-miR-2426	-0.39	-0.51
	ZNF788	ENST00000430298.2	zinc finger family member 788	16	2	0	2	0	1	bta-miR-2426	-0.39	-0.41
	HMMR	ENST00000393915.4	hyaluronan-mediated motility receptor (RHAMM)	518	2	0	2	0	0	bta-miR-2426	-0.39	-0.39
	CUEDC2	ENST00000369937.4	CUE domain containing 2	2239	1	0	1	0	1	bta-miR-2426	-0.39	-0.39
	TAT	ENST00000355962.4	tyrosine aminotransferase	5	2	0	2	0	0	bta-miR-2426	-0.39	-0.39
	CDH8	ENST00000584337.1	cadherin 8, type 2	11	1	1	0	0	0	bta-miR-2426	-0.39	-0.39
	OXER1	ENST00000378661.2	oxoeicosanoid (OXE) receptor 1	5	1	0	1	0	0	bta-miR-2426	-0.39	-0.39
	APOBEC2	ENST00000244669.2	apolipoprotein B mRNA editing enzyme, catalytic polypeptide-like 2	11	1	1	0	0	0	bta-miR-2426	-0.39	-0.39
	NQO1	ENST00000379047.3	NAD(P)H dehydrogenase, quinone 1	4421	1	0	1	0	2	bta-miR-2426	-0.39	-0.4
	NRARP	ENST00000356628.2	NOTCH-regulated ankyrin repeat protein	56	1	0	0	1	1	bta-miR-2426	-0.39	-0.42
	A4GNT	ENST00000236709.3	alpha-1,4-N-acetylglucosaminyltransferase	5	1	1	0	0	1	bta-miR-2426	-0.39	-0.39
	CXXC5	ENST00000302517.3	CXXC finger protein 5	1285	2	0	2	0	2	bta-miR-2426	-0.38	-0.44
	APEX1	ENST00000557054.1	APEX nuclease (multifunctional DNA repair enzyme) 1	15798	1	0	1	0	0	bta-miR-2426	-0.38	-0.38
	RAMP2	ENST00000588576.1	receptor (G protein-coupled) activity modifying protein 2	47	1	0	1	0	1	bta-miR-2426	-0.38	-0.38
	CDK14	ENST00000380050.3	cyclin-dependent kinase 14	226	3	2	0	1	1	bta-miR-2426	-0.38	-0.4
	ARMS2	ENST00000528446.1	age-related maculopathy susceptibility 2	5	1	0	1	0	0	bta-miR-2426	-0.38	-0.38
	KLK10	ENST00000309958.3	kallikrein-related peptidase 10	5	2	0	2	0	3	bta-miR-2426	-0.38	-0.38
	FGF2	ENST00000264498.3	fibroblast growth factor 2 (basic)	123	2	2	0	0	4	bta-miR-2426	-0.38	-0.69
	CES3	ENST00000543856.1	carboxylesterase 3	10	1	0	1	0	0	bta-miR-2426	-0.38	-0.38
	AMIGO1	ENST00000369864.4	adhesion molecule with Ig-like domain 1	167	3	0	2	1	5	bta-miR-2426	-0.38	-0.38
	FBXO38	ENST00000340253.5	F-box protein 38	673	1	1	0	0	0	bta-miR-2426	-0.38	-0.38
	NBR1	ENST00000542611.1	neighbor of BRCA1 gene 1	1982	1	1	0	0	0	bta-miR-2426	-0.38	-0.4
	GNS	ENST00000418919.2	glucosamine (N-acetyl)-6-sulfatase	2435	3	1	1	1	2	bta-miR-2426	-0.38	-0.41
	TRAF6	ENST00000526995.1	TNF receptor-associated factor 6, E3 ubiquitin protein ligase	91	1	1	0	0	1	bta-miR-2426	-0.37	-0.37
	C21orf91	ENST00000400558.3	chromosome 21 open reading frame 91	998	1	1	0	0	2	bta-miR-2426	-0.37	-0.37
	C1orf186	ENST00000331555.5	chromosome 1 open reading frame 186	5	1	0	1	0	0	bta-miR-2426	-0.37	-0.37
	C18orf25	ENST00000282059.6	chromosome 18 open reading frame 25	688	2	0	2	0	2	bta-miR-2426	-0.36	-0.37
	MTHFD2L	ENST00000433372.1	methylenetetrahydrofolate dehydrogenase (NADP+ dependent) 2-like	27	1	0	1	0	0	bta-miR-2426	-0.36	-0.46
	DBNDD2	ENST00000372722.3	dysbindin (dystrobrevin binding protein 1) domain containing 2	730	2	0	2	0	2	bta-miR-2426	-0.36	-0.37
	PABPC4	ENST00000372862.3	poly(A) binding protein, cytoplasmic 4 (inducible form)	98	1	1	0	0	0	bta-miR-2426	-0.36	-0.36
	LCE1E	ENST00000368770.3	late cornified envelope 1E	5	1	0	1	0	3	bta-miR-2426	-0.36	-0.36
	ARHGEF38	ENST00000420470.2	Rho guanine nucleotide exchange factor (GEF) 38	5	1	1	0	0	0	bta-miR-2426	-0.36	-0.36
	RP11-187E13.1	ENST00000553330.1	Uncharacterized protein	127	1	0	0	1	1	bta-miR-2426	-0.36	-0.36
	PAM	ENST00000438793.3	peptidylglycine alpha-amidating monooxygenase	17149	1	0	1	0	2	bta-miR-2426	-0.36	-0.36
	TMEM99	ENST00000301665.3	transmembrane protein 99	127	1	0	1	0	0	bta-miR-2426	-0.35	-0.35
	LAMP3	ENST00000265598.3	lysosomal-associated membrane protein 3	11	3	0	2	1	0	bta-miR-2426	-0.35	-0.35
	REEP4	ENST00000334530.5	receptor accessory protein 4	78	2	0	1	1	1	bta-miR-2426	-0.35	-0.35
	CASD1	ENST00000297273.4	CAS1 domain containing 1	270	2	1	0	1	1	bta-miR-2426	-0.35	-0.48
	CS	ENST00000548567.1	citrate synthase	52	3	1	1	1	2	bta-miR-2426	-0.35	-0.35
	C2orf42	ENST00000264434.2	chromosome 2 open reading frame 42	13	1	0	0	1	1	bta-miR-2426	-0.35	-0.35
	PFN2	ENST00000239940.7	profilin 2	2184	2	0	1	1	1	bta-miR-2426	-0.35	-0.35
	LCE2B	ENST00000368780.3	late cornified envelope 2B	5	1	0	0	1	1	bta-miR-2426	-0.35	-0.35
	APOC2	ENST00000585786.1	apolipoprotein C-II	2242	2	0	1	1	0	bta-miR-2426	-0.35	-0.48
	FILIP1	ENST00000237172.7	filamin A interacting protein 1	10	1	1	0	0	0	bta-miR-2426	-0.35	-0.35
	TULP1	ENST00000322263.4	tubby like protein 1	7	2	0	1	1	0	bta-miR-2426	-0.35	-0.35
	MPZ	ENST00000533357.1	myelin protein zero	17	2	0	2	0	0	bta-miR-2426	-0.35	-0.35
	GREM1	ENST00000560677.1	gremlin 1, DAN family BMP antagonist	752	2	1	1	0	5	bta-miR-2426	-0.35	-0.44
	FCER1G	ENST00000289902.1	Fc fragment of IgE, high affinity I, receptor for; gamma polypeptide	99	1	0	1	0	0	bta-miR-2426	-0.34	-0.34
	CACNA1F	ENST00000376251.1	calcium channel, voltage-dependent, L type, alpha 1F subunit	5	1	0	1	0	1	bta-miR-2426	-0.34	-0.34
	RIMBP2	ENST00000261655.4	RIMS binding protein 2	7	1	1	0	0	0	bta-miR-2426	-0.34	-0.34
	ATP5O	ENST00000290299.2	ATP synthase, H+ transporting, mitochondrial F1 complex, O subunit	119	1	0	1	0	0	bta-miR-2426	-0.34	-0.35
	GPN1	ENST00000264718.3	GPN-loop GTPase 1	648	2	0	2	0	2	bta-miR-2426	-0.34	-0.36
	CCNC	ENST00000520371.1	cyclin C	524	1	1	0	0	0	bta-miR-2426	-0.34	-0.42
	FAM204A	ENST00000369183.4	family with sequence similarity 204, member A	296	3	0	2	1	2	bta-miR-2426	-0.34	-0.53
	TSEN15	ENST00000533373.1	TSEN15 tRNA splicing endonuclease subunit	30	1	0	1	0	0	bta-miR-2426	-0.34	-0.34
	GABARAPL2	ENST00000563744.1	GABA(A) receptor-associated protein-like 2	938	1	0	1	0	0	bta-miR-2426	-0.34	-0.44
	LCE2C	ENST00000368783.1	late cornified envelope 2C	5	1	0	0	1	1	bta-miR-2426	-0.34	-0.34
	SYTL5	ENST00000357972.5	synaptotagmin-like 5	37	1	1	0	0	1	bta-miR-2426	-0.34	-0.34
	HNRNPC	ENST00000336053.6	heterogeneous nuclear ribonucleoprotein C (C1/C2)	1103	3	0	2	1	0	bta-miR-2426	-0.34	-0.4
	TMBIM6	ENST00000423828.1	transmembrane BAX inhibitor motif containing 6	4043	2	0	1	1	3	bta-miR-2426	-0.34	-0.39
	KRT6C	ENST00000252250.6	keratin 6C	5	1	0	0	1	1	bta-miR-2426	-0.34	-0.34
	STEAP2	ENST00000287908.3	STEAP family member 2, metalloreductase	266	2	1	1	0	2	bta-miR-2426	-0.33	-0.34
	FDCSP	ENST00000317987.5	follicular dendritic cell secreted protein	5	1	0	1	0	0	bta-miR-2426	-0.33	-0.33
	AC013269.5	ENST00000409259.1	Uncharacterized protein	5	1	1	0	0	1	bta-miR-2426	-0.33	-0.33
	BEX4	ENST00000372695.5	brain expressed, X-linked 4	136	1	0	1	0	1	bta-miR-2426	-0.33	-0.35
	LIX1L	ENST00000369308.3	Lix1 homolog (mouse)-like	695	2	2	0	0	3	bta-miR-2426	-0.33	-0.41
	NLN	ENST00000380985.5	neurolysin (metallopeptidase M3 family)	885	1	0	1	0	3	bta-miR-2426	-0.33	-0.34
	LPP	ENST00000312675.4	LIM domain containing preferred translocation partner in lipoma	1894	4	0	0	4	8	bta-miR-2426	-0.33	-0.33
	CA9	ENST00000378357.4	carbonic anhydrase IX	5	1	0	1	0	0	bta-miR-2426	-0.33	-0.33
	C2orf16	ENST00000408964.2	chromosome 2 open reading frame 16	5	1	1	0	0	0	bta-miR-2426	-0.33	-0.33
	ETNPPL	ENST00000296486.3	ethanolamine-phosphate phospho-lyase	26	1	0	1	0	0	bta-miR-2426	-0.33	-0.33
	SFRP1	ENST00000220772.3	secreted frizzled-related protein 1	148	1	1	0	0	2	bta-miR-2426	-0.33	-0.33
	CPNE2	ENST00000290776.8	copine II	1469	1	0	1	0	4	bta-miR-2426	-0.33	-0.33
	HMGA2	ENST00000403681.2	high mobility group AT-hook 2	8021	1	1	0	0	1	bta-miR-2426	-0.32	-0.33
	DUSP28	ENST00000405954.1	dual specificity phosphatase 28	84	1	1	0	0	1	bta-miR-2426	-0.32	-0.44
	TUSC1	ENST00000358022.3	tumor suppressor candidate 1	987	2	0	0	2	0	bta-miR-2426	-0.32	-0.32
	NHLH1	ENST00000302101.5	nescient helix loop helix 1	5	2	0	1	1	3	bta-miR-2426	-0.32	-0.32
	ESRRG	ENST00000361525.3	estrogen-related receptor gamma	5	2	0	0	2	10	bta-miR-2426	-0.32	-0.32
	LCE2A	ENST00000368779.1	late cornified envelope 2A	5	1	0	0	1	1	bta-miR-2426	-0.32	-0.32
	ASTN2	ENST00000341734.4	astrotactin 2	39	4	1	2	1	3	bta-miR-2426	-0.32	-0.55
	ST8SIA1	ENST00000396037.4	ST8 alpha-N-acetyl-neuraminide alpha-2,8-sialyltransferase 1	5	4	0	3	1	1	bta-miR-2426	-0.32	-0.32
	PPME1	ENST00000328257.8	protein phosphatase methylesterase 1	343	1	1	0	0	0	bta-miR-2426	-0.32	-0.32
	ZNF660	ENST00000322734.2	zinc finger protein 660	5	3	1	2	0	1	bta-miR-2426	-0.32	-0.32
	UQCC1	ENST00000349714.5	ubiquinol-cytochrome c reductase complex assembly factor 1	500	2	0	1	1	2	bta-miR-2426	-0.32	-0.36
	KIAA1211L	ENST00000397899.2	KIAA1211-like	7	2	0	2	0	0	bta-miR-2426	-0.32	-0.32
	TBC1D20	ENST00000354200.4	TBC1 domain family, member 20	761	3	0	3	0	2	bta-miR-2426	-0.32	-0.36
	CATSPER2	ENST00000396879.1	cation channel, sperm associated 2	5	1	1	0	0	0	bta-miR-2426	-0.32	-0.32
	LRRC8D	ENST00000337338.5	leucine rich repeat containing 8 family, member D	96	1	1	0	0	0	bta-miR-2426	-0.31	-0.31
	ANKRD63	ENST00000434396.1	ankyrin repeat domain 63	5	3	1	2	0	2	bta-miR-2426	-0.31	-0.31
	GLIPR1	ENST00000266659.3	GLI pathogenesis-related 1	623	3	0	2	1	4	bta-miR-2426	-0.31	-0.43
	CNPY1	ENST00000321736.5	canopy FGF signaling regulator 1	10	2	0	2	0	0	bta-miR-2426	-0.31	-0.37
	BACH1	ENST00000286800.3	BTB and CNC homology 1, basic leucine zipper transcription factor 1	273	3	1	1	1	0	bta-miR-2426	-0.31	-0.36
	SCOC	ENST00000608372.1	short coiled-coil protein	922	1	0	1	0	2	bta-miR-2426	-0.31	-0.32
	ZNF750	ENST00000269394.3	zinc finger protein 750	5	1	1	0	0	0	bta-miR-2426	-0.31	-0.31
	CCDC38	ENST00000546386.1	coiled-coil domain containing 38	10	1	1	0	0	0	bta-miR-2426	-0.31	-0.47
	ARHGAP30	ENST00000368016.3	Rho GTPase activating protein 30	5	1	1	0	0	1	bta-miR-2426	-0.31	-0.31
	FANK1	ENST00000368695.1	fibronectin type III and ankyrin repeat domains 1	5	1	0	1	0	0	bta-miR-2426	-0.31	-0.31
	CCDC155	ENST00000447857.3	coiled-coil domain containing 155	5	1	1	0	0	1	bta-miR-2426	-0.31	-0.31
	TCF19	ENST00000376257.3	transcription factor 19	881	1	0	1	0	3	bta-miR-2426	-0.31	-0.32
	RALA	ENST00000005257.2	v-ral simian leukemia viral oncogene homolog A (ras related)	21	2	0	2	0	0	bta-miR-2426	-0.31	-0.5
	CABP5	ENST00000293255.2	calcium binding protein 5	5	2	0	2	0	1	bta-miR-2426	-0.31	-0.5
	SIRT1	ENST00000212015.6	sirtuin 1	220	2	0	2	0	1	bta-miR-2426	-0.31	-0.31
	CD1E	ENST00000368161.3	CD1e molecule	5	2	0	0	2	0	bta-miR-2426	-0.31	-0.31
	C10orf25	ENST00000298298.1	chromosome 10 open reading frame 25	29	2	0	0	2	1	bta-miR-2426	-0.31	-0.34
	ELOVL5	ENST00000370918.4	ELOVL fatty acid elongase 5	2233	2	0	1	1	0	bta-miR-2426	-0.31	-0.31
	C7orf73	ENST00000507606.1	chromosome 7 open reading frame 73	847	1	0	1	0	0	bta-miR-2426	-0.31	-0.31
	LYRM5	ENST00000556402.1	LYR motif containing 5	40	1	0	1	0	0	bta-miR-2426	-0.31	-0.31
	ZIC5	ENST00000267294.4	Zic family member 5	263	2	0	1	1	1	bta-miR-2426	-0.31	-0.33
	LETMD1	ENST00000380123.2	LETM1 domain containing 1	1619	3	1	2	0	0	bta-miR-2426	-0.31	-0.42
	TNFRSF17	ENST00000053243.1	tumor necrosis factor receptor superfamily, member 17	5	1	0	1	0	0	bta-miR-2426	-0.31	-0.31
	FKBP6	ENST00000413573.2	FK506 binding protein 6, 36kDa	5	1	0	1	0	1	bta-miR-2426	-0.31	-0.31
	TOMM6	ENST00000398884.3	translocase of outer mitochondrial membrane 6 homolog (yeast)	2735	1	0	1	0	1	bta-miR-2426	-0.31	-0.33
	BOLA3	ENST00000327428.5	bolA family member 3	215	1	0	0	1	3	bta-miR-2426	-0.31	-0.44
	SLC6A13	ENST00000445055.2	solute carrier family 6 (neurotransmitter transporter), member 13	5	1	0	0	1	0	bta-miR-2426	-0.3	-0.3
	SGMS2	ENST00000394684.4	sphingomyelin synthase 2	111	2	1	0	1	1	bta-miR-2426	-0.3	-0.4
	OGFOD1	ENST00000566157.1	2-oxoglutarate and iron-dependent oxygenase domain containing 1	1030	1	1	0	0	1	bta-miR-2426	-0.3	-0.33
	C16orf98	ENST00000561916.2	chromosome 16 open reading frame 98	5	1	0	1	0	0	bta-miR-2426	-0.3	-0.3
	TMEM167B	ENST00000338272.8	transmembrane protein 167B	42	1	0	1	0	2	bta-miR-2426	-0.3	-0.3
	OR5B2	ENST00000302581.2	olfactory receptor, family 5, subfamily B, member 2	5	1	0	1	0	0	bta-miR-2426	-0.3	-0.3
	EAPP	ENST00000250454.3	E2F-associated phosphoprotein	2883	1	0	1	0	0	bta-miR-2426	-0.3	-0.3
	C8orf82	ENST00000313465.5	chromosome 8 open reading frame 82	94	1	1	0	0	2	bta-miR-2426	-0.3	-0.3
	CCDC23	ENST00000372522.1	coiled-coil domain containing 23	17	1	0	1	0	0	bta-miR-2426	-0.3	-0.3
	C6orf201	ENST00000380175.4	chromosome 6 open reading frame 201	5	2	0	1	1	0	bta-miR-2426	-0.3	-0.3
	AAMP	ENST00000248450.4	angio-associated, migratory cell protein	95	1	0	1	0	1	bta-miR-2426	-0.3	-0.3
	KRTAP2-1	ENST00000391419.3	keratin associated protein 2-1	5	1	0	1	0	0	bta-miR-2426	-0.3	-0.3
	CRISP3	ENST00000263045.4	cysteine-rich secretory protein 3	5	1	0	0	1	3	bta-miR-2426	-0.3	-0.3
	UBE2N	ENST00000550657.1	ubiquitin-conjugating enzyme E2N	321	2	0	1	1	2	bta-miR-2426	-0.3	-0.36
	NUP35	ENST00000295119.4	nucleoporin 35kDa	210	1	0	1	0	0	bta-miR-2426	-0.3	-0.3
	AMN1	ENST00000281471.6	antagonist of mitotic exit network 1 homolog (S. cerevisiae)	125	2	1	0	1	1	bta-miR-2426	-0.3	-0.52
	CCDC80	ENST00000206423.3	coiled-coil domain containing 80	570	4	2	1	1	4	bta-miR-2426	-0.3	-0.94
	DSG2	ENST00000261590.8	desmoglein 2	810	2	1	1	0	0	bta-miR-2426	-0.3	-0.31
	SYCE2	ENST00000293695.7	synaptonemal complex central element protein 2	5	1	0	0	1	1	bta-miR-2426	-0.3	-0.3
	SF1	ENST00000377390.3	splicing factor 1	17473	1	0	1	0	4	bta-miR-2426	-0.3	-0.3
	C2orf43	ENST00000440866.2	chromosome 2 open reading frame 43	398	1	1	0	0	2	bta-miR-2426	-0.3	-0.3
	RPA3-AS1	ENST00000406829.1	RPA3 antisense RNA 1	22	1	0	1	0	0	bta-miR-2426	-0.29	-0.29
	DHRS11	ENST00000251312.5	dehydrogenase/reductase (SDR family) member 11	17	1	0	1	0	2	bta-miR-2426	-0.29	-0.29
	TENM1	ENST00000371130.3	teneurin transmembrane protein 1	5	2	1	1	0	1	bta-miR-2426	-0.29	-0.29
	TFRC	ENST00000540528.1	transferrin receptor	296	1	0	1	0	1	bta-miR-2426	-0.29	-0.31
	AC024940.1	ENST00000313737.4		5	1	0	1	0	0	bta-miR-2426	-0.29	-0.29
	ZNF622	ENST00000308683.2	zinc finger protein 622	145	1	0	1	0	0	bta-miR-2426	-0.29	-0.29
	NUDT2	ENST00000379158.2	nudix (nucleoside diphosphate linked moiety X)-type motif 2	143	1	0	1	0	0	bta-miR-2426	-0.29	-0.29
	PRTFDC1	ENST00000376378.1	phosphoribosyl transferase domain containing 1	155	1	1	0	0	1	bta-miR-2426	-0.29	-0.41
	RMDN3	ENST00000260385.6	regulator of microtubule dynamics 3	86	1	0	0	1	0	bta-miR-2426	-0.29	-0.29
	MYLPF	ENST00000322861.7	myosin light chain, phosphorylatable, fast skeletal muscle	7	1	0	1	0	0	bta-miR-2426	-0.29	-0.29
	ZFP36	ENST00000597629.1	ZFP36 ring finger protein	157	1	0	0	1	1	bta-miR-2426	-0.29	-0.29
	ZNF133	ENST00000377671.3	zinc finger protein 133	126	1	0	1	0	0	bta-miR-2426	-0.29	-0.29
	KRTAP4-12	ENST00000394014.1	keratin associated protein 4-12	31	1	0	0	1	1	bta-miR-2426	-0.29	-0.29
	CCNI2	ENST00000378731.1	cyclin I family, member 2	5	1	0	1	0	2	bta-miR-2426	-0.29	-0.29
	CDS1	ENST00000295887.5	CDP-diacylglycerol synthase (phosphatidate cytidylyltransferase) 1	720	3	0	3	0	1	bta-miR-2426	-0.29	-0.3
	SNRPB	ENST00000381342.2	small nuclear ribonucleoprotein polypeptides B and B1	234	1	0	1	0	0	bta-miR-2426	-0.28	-0.28
	KLF11	ENST00000305883.1	Kruppel-like factor 11	42	3	0	1	2	0	bta-miR-2426	-0.28	-0.31
	SRI	ENST00000265729.2	sorcin	278	4	0	3	1	0	bta-miR-2426	-0.28	-0.64
	HNRNPDL	ENST00000602300.1	heterogeneous nuclear ribonucleoprotein D-like	217	1	0	1	0	2	bta-miR-2426	-0.28	-0.38
	VTCN1	ENST00000359008.4	V-set domain containing T cell activation inhibitor 1	5	2	0	1	1	0	bta-miR-2426	-0.28	-0.28
	CDK8	ENST00000536792.1	cyclin-dependent kinase 8	280	2	0	1	1	0	bta-miR-2426	-0.28	-0.29
	NRM	ENST00000376420.5	nurim (nuclear envelope membrane protein)	74	1	0	1	0	0	bta-miR-2426	-0.28	-0.28
	CCDC146	ENST00000285871.4	coiled-coil domain containing 146	24	1	0	1	0	0	bta-miR-2426	-0.28	-0.28
	SEPT3	ENST00000396425.3	septin 3	241	3	0	3	0	4	bta-miR-2426	-0.28	-0.28
	RAB6A	ENST00000310653.6	RAB6A, member RAS oncogene family	9	2	0	1	1	2	bta-miR-2426	-0.28	-0.3
	RBM22	ENST00000199814.4	RNA binding motif protein 22	4854	1	0	1	0	1	bta-miR-2426	-0.28	-0.28
	ELOVL7	ENST00000508821.1	ELOVL fatty acid elongase 7	52	2	0	2	0	2	bta-miR-2426	-0.28	-0.28
	PCBD2	ENST00000512783.1	pterin-4 alpha-carbinolamine dehydratase/dimerization cofactor of hepatocyte nuclear factor 1 alpha (TCF1) 2	95	3	0	3	0	0	bta-miR-2426	-0.28	-0.28
	URGCP-MRPS24	ENST00000603700.1	URGCP-MRPS24 readthrough	110	1	0	1	0	0	bta-miR-2426	-0.28	-0.28
	TMEM156	ENST00000381938.3	transmembrane protein 156	15	1	0	1	0	0	bta-miR-2426	-0.28	-0.28
	C1orf204	ENST00000368102.1	chromosome 1 open reading frame 204	5	2	0	1	1	1	bta-miR-2426	-0.28	-0.28
	HMG20A	ENST00000336216.4	high mobility group 20A	391	1	1	0	0	1	bta-miR-2426	-0.28	-0.28
	POC1B-GALNT4	ENST00000547474.1	POC1B-GALNT4 readthrough	275	2	0	1	1	0	bta-miR-2426	-0.28	-0.28
	RP11-298I3.5	ENST00000555074.1		5	1	0	0	1	1	bta-miR-2426	-0.28	-0.28
	RNF125	ENST00000217740.3	ring finger protein 125, E3 ubiquitin protein ligase	214	2	0	2	0	1	bta-miR-2426	-0.28	-0.28
	DDN	ENST00000421952.2	dendrin	27	1	0	1	0	1	bta-miR-2426	-0.28	-0.28
	UTP14C	ENST00000521776.2	UTP14, U3 small nucleolar ribonucleoprotein, homolog C (yeast)	174	1	0	0	1	0	bta-miR-2426	-0.28	-0.28
	KIAA1524	ENST00000295746.8	KIAA1524	498	1	0	1	0	2	bta-miR-2426	-0.28	-0.31
	DHTKD1	ENST00000263035.4	dehydrogenase E1 and transketolase domain containing 1	621	2	1	1	0	0	bta-miR-2426	-0.28	-0.49
	COL15A1	ENST00000375001.3	collagen, type XV, alpha 1	371	2	0	1	1	0	bta-miR-2426	-0.28	-0.34
	SNX16	ENST00000353788.4	sorting nexin 16	156	1	0	1	0	0	bta-miR-2426	-0.28	-0.28
	DYNAP	ENST00000321600.1	dynactin associated protein	5	1	0	1	0	0	bta-miR-2426	-0.28	-0.28
	ISLR	ENST00000249842.3	immunoglobulin superfamily containing leucine-rich repeat	6	1	0	0	1	2	bta-miR-2426	-0.28	-0.28
	AP005482.1	ENST00000400514.2	Uncharacterized protein	44	2	0	1	1	0	bta-miR-2426	-0.28	-0.4
	SERPINC1	ENST00000367698.3	serpin peptidase inhibitor, clade C (antithrombin), member 1	792	1	0	0	1	0	bta-miR-2426	-0.28	-0.3
	MAST4	ENST00000406374.1	microtubule associated serine/threonine kinase family member 4	72	1	0	1	0	0	bta-miR-2426	-0.28	-0.34
	RAB6B	ENST00000285208.4	RAB6B, member RAS oncogene family	669	2	0	0	2	7	bta-miR-2426	-0.28	-0.28
	SOX4	ENST00000244745.1	SRY (sex determining region Y)-box 4	2736	2	0	1	1	0	bta-miR-2426	-0.28	-0.4
	ATOH7	ENST00000373673.3	atonal homolog 7 (Drosophila)	11	1	0	1	0	1	bta-miR-2426	-0.28	-0.28
	C9orf16	ENST00000372994.1	chromosome 9 open reading frame 16	274	1	0	1	0	0	bta-miR-2426	-0.28	-0.28
	IFNA8	ENST00000380205.1	interferon, alpha 8	5	1	0	1	0	1	bta-miR-2426	-0.28	-0.28
	CCBE1	ENST00000439986.4	collagen and calcium binding EGF domains 1	54	1	0	0	1	2	bta-miR-2426	-0.27	-0.29
	NMI	ENST00000243346.5	N-myc (and STAT) interactor	326	1	0	1	0	0	bta-miR-2426	-0.27	-0.27
	AC011755.1	ENST00000596384.1	HCG2006742; Protein LOC100996685	5	1	0	1	0	0	bta-miR-2426	-0.27	-0.27
	CPLX3	ENST00000395018.4	complexin 3	5	1	1	0	0	0	bta-miR-2426	-0.27	-0.27
	RCC2	ENST00000375436.4	regulator of chromosome condensation 2	180	1	1	0	0	2	bta-miR-2426	-0.27	-0.27
	HSPA1L	ENST00000375654.4	heat shock 70kDa protein 1-like	20	1	0	1	0	0	bta-miR-2426	-0.27	-0.27
	CD2BP2	ENST00000305596.3	CD2 (cytoplasmic tail) binding protein 2	222	1	0	1	0	0	bta-miR-2426	-0.27	-0.27
	GNAL	ENST00000334049.6	guanine nucleotide binding protein (G protein), alpha activating activity polypeptide, olfactory type	99	2	1	1	0	2	bta-miR-2426	-0.27	-0.43
	GNG12	ENST00000370982.3	guanine nucleotide binding protein (G protein), gamma 12	1362	3	0	2	1	0	bta-miR-2426	-0.27	-0.4
	LYN	ENST00000520220.2	v-yes-1 Yamaguchi sarcoma viral related oncogene homolog	61	3	0	3	0	4	bta-miR-2426	-0.27	-0.46
	RHOC	ENST00000339083.7	ras homolog family member C	10314	1	0	1	0	1	bta-miR-2426	-0.27	-0.27
	SNW1	ENST00000261531.7	SNW domain containing 1	13	2	0	2	0	0	bta-miR-2426	-0.27	-0.51
	LIMD2	ENST00000259006.3	LIM domain containing 2	90	1	0	1	0	4	bta-miR-2426	-0.27	-0.27
	ACER1	ENST00000301452.4	alkaline ceramidase 1	5	1	0	1	0	0	bta-miR-2426	-0.27	-0.27
	CTPS1	ENST00000372621.4	CTP synthase 1	3982	1	0	1	0	0	bta-miR-2426	-0.27	-0.27
	C7orf41	ENST00000324453.8	chromosome 7 open reading frame 41	235	1	0	1	0	4	bta-miR-2426	-0.27	-0.31
	ILF2	ENST00000361891.4	interleukin enhancer binding factor 2	5746	2	1	0	1	0	bta-miR-2426	-0.27	-0.67
	BTN3A3	ENST00000244519.2	butyrophilin, subfamily 3, member A3	16	1	1	0	0	0	bta-miR-2426	-0.27	-0.27
	ASPDH	ENST00000376916.3	aspartate dehydrogenase domain containing	11	1	0	1	0	0	bta-miR-2426	-0.27	-0.27
	SLC7A7	ENST00000285850.7	solute carrier family 7 (amino acid transporter light chain, y+L system), member 7	27	1	0	1	0	0	bta-miR-2426	-0.27	-0.27
	RFC3	ENST00000380071.3	replication factor C (activator 1) 3, 38kDa	150	1	0	0	1	0	bta-miR-2426	-0.27	-0.27
	BOD1L2	ENST00000585477.1	biorientation of chromosomes in cell division 1-like 2	5	1	0	0	1	0	bta-miR-2426	-0.27	-0.27
	MANBAL	ENST00000397150.1	mannosidase, beta A, lysosomal-like	2819	1	0	1	0	2	bta-miR-2426	-0.27	-0.27
	RNF150	ENST00000515673.2	ring finger protein 150	518	4	0	3	1	7	bta-miR-2426	-0.27	-0.31
	C12orf75	ENST00000443585.1	chromosome 12 open reading frame 75	6680	1	0	1	0	0	bta-miR-2426	-0.27	-0.27
	CCT2	ENST00000299300.6	chaperonin containing TCP1, subunit 2 (beta)	97	1	0	1	0	0	bta-miR-2426	-0.27	-0.27
	CCDC83	ENST00000280245.4	coiled-coil domain containing 83	5	1	0	1	0	0	bta-miR-2426	-0.27	-0.27
	CD53	ENST00000271324.5	CD53 molecule	5	1	0	0	1	1	bta-miR-2426	-0.27	-0.27
	FUK	ENST00000288078.6	fucokinase	67	1	1	0	0	2	bta-miR-2426	-0.27	-0.27
	PDE6H	ENST00000266395.2	phosphodiesterase 6H, cGMP-specific, cone, gamma	5	1	0	1	0	0	bta-miR-2426	-0.27	-0.27
	MMD	ENST00000262065.3	monocyte to macrophage differentiation-associated	558	1	0	1	0	0	bta-miR-2426	-0.27	-0.27
	MRPS6	ENST00000399312.2	mitochondrial ribosomal protein S6	3816	2	0	2	0	0	bta-miR-2426	-0.27	-0.27
	MMAB	ENST00000545712.2	methylmalonic aciduria (cobalamin deficiency) cblB type	2107	1	0	1	0	2	bta-miR-2426	-0.27	-0.27
	FAM126B	ENST00000418596.3	family with sequence similarity 126, member B	132	2	2	0	0	1	bta-miR-2426	-0.26	-0.34
	EIF3J	ENST00000261868.5	eukaryotic translation initiation factor 3, subunit J	1646	1	0	1	0	1	bta-miR-2426	-0.26	-0.26
	CPA4	ENST00000445470.2	carboxypeptidase A4	1319	1	0	1	0	2	bta-miR-2426	-0.26	-0.26
	PLEKHG7	ENST00000344636.3	pleckstrin homology domain containing, family G (with RhoGef domain) member 7	5	1	1	0	0	1	bta-miR-2426	-0.26	-0.26
	NPC1	ENST00000269228.5	Niemann-Pick disease, type C1	257	1	1	0	0	0	bta-miR-2426	-0.26	-0.26
	PLA2G2D	ENST00000375105.3	phospholipase A2, group IID	5	2	0	1	1	3	bta-miR-2426	-0.26	-0.26
	IFNA6	ENST00000380210.1	interferon, alpha 6	5	1	0	1	0	1	bta-miR-2426	-0.26	-0.26
	C15orf57	ENST00000358005.3	chromosome 15 open reading frame 57	79	1	0	1	0	1	bta-miR-2426	-0.26	-0.3
	ZNF398	ENST00000420008.2	zinc finger protein 398	305	3	0	1	2	3	bta-miR-2426	-0.26	-0.31
	MTMR7	ENST00000180173.5	myotubularin related protein 7	33	1	0	1	0	1	bta-miR-2426	-0.26	-0.26
	LINC00923	ENST00000503874.3	long intergenic non-protein coding RNA 923	5	1	0	0	1	1	bta-miR-2426	-0.26	-0.26
	CCL11	ENST00000305869.3	chemokine (C-C motif) ligand 11	12	1	0	0	1	0	bta-miR-2426	-0.26	-0.26
	ATF3	ENST00000366983.1	activating transcription factor 3	2704	1	1	0	0	1	bta-miR-2426	-0.26	-0.26
	SMNDC1	ENST00000369603.5	survival motor neuron domain containing 1	949	2	0	0	2	0	bta-miR-2426	-0.26	-0.31
	LCE1A	ENST00000335123.2	late cornified envelope 1A	5	1	0	1	0	0	bta-miR-2426	-0.26	-0.26
	HTR3D	ENST00000334128.2	5-hydroxytryptamine (serotonin) receptor 3D, ionotropic	5	1	0	1	0	0	bta-miR-2426	-0.26	-0.26
	KCNMB1	ENST00000274629.4	potassium large conductance calcium-activated channel, subfamily M, beta member 1	5	1	0	1	0	4	bta-miR-2426	-0.26	-0.26
	CXorf24	ENST00000357412.1	chromosome X open reading frame 24	60	1	0	0	1	0	bta-miR-2426	-0.26	-0.26
	ANP32A	ENST00000465139.2	acidic (leucine-rich) nuclear phosphoprotein 32 family, member A	717	1	1	0	0	0	bta-miR-2426	-0.26	-0.26
	XCL1	ENST00000367818.3	chemokine (C motif) ligand 1	24	1	0	1	0	0	bta-miR-2426	-0.26	-0.26
	CTRC	ENST00000375943.2	chymotrypsin C (caldecrin)	5	2	0	0	2	0	bta-miR-2426	-0.26	-0.26
	RAB11A	ENST00000569896.1	RAB11A, member RAS oncogene family	5781	1	0	1	0	1	bta-miR-2426	-0.26	-0.32
	STMN1	ENST00000455785.2	stathmin 1	30059	1	0	0	1	0	bta-miR-2426	-0.26	-0.26
	C19orf53	ENST00000593274.1	chromosome 19 open reading frame 53	634	2	0	1	1	0	bta-miR-2426	-0.26	-0.45
	MRTO4	ENST00000330263.4	mRNA turnover 4 homolog (S. cerevisiae)	2127	1	1	0	0	1	bta-miR-2426	-0.26	-0.3
	COPS2	ENST00000388901.5	COP9 signalosome subunit 2	11120	1	0	1	0	0	bta-miR-2426	-0.26	-0.26
	IPP	ENST00000396478.3	intracisternal A particle-promoted polypeptide	216	1	1	0	0	0	bta-miR-2426	-0.26	-0.26
	TMEM254	ENST00000372275.1	transmembrane protein 254	61	1	0	0	1	2	bta-miR-2426	-0.26	-0.27
	NKIRAS2	ENST00000462043.2	NFKB inhibitor interacting Ras-like 2	9685	1	0	1	0	1	bta-miR-2426	-0.26	-0.26
	DNAJC5G	ENST00000296097.3	DnaJ (Hsp40) homolog, subfamily C, member 5 gamma	5	1	0	1	0	3	bta-miR-2426	-0.26	-0.26
	HAUS4	ENST00000490506.1	HAUS augmin-like complex, subunit 4	5	1	0	0	1	1	bta-miR-2426	-0.26	-0.26
	SF3B4	ENST00000271628.8	splicing factor 3b, subunit 4, 49kDa	8	1	0	1	0	0	bta-miR-2426	-0.26	-0.26
	PTMS	ENST00000389462.4	parathymosin	3140	1	0	0	1	2	bta-miR-2426	-0.25	-0.26
	SRP72	ENST00000342756.5	signal recognition particle 72kDa	185	1	1	0	0	1	bta-miR-2426	-0.25	-0.37
	BEX1	ENST00000372728.3	brain expressed, X-linked 1	11	1	0	0	1	0	bta-miR-2426	-0.25	-0.25
	WNT8A	ENST00000398754.1	wingless-type MMTV integration site family, member 8A	5	1	0	1	0	1	bta-miR-2426	-0.25	-0.25
	MAPK15	ENST00000338033.4	mitogen-activated protein kinase 15	10	1	0	1	0	0	bta-miR-2426	-0.25	-0.25
	PGC	ENST00000373025.3	progastricsin (pepsinogen C)	5	1	0	1	0	1	bta-miR-2426	-0.25	-0.25
	SCP2	ENST00000488965.1	sterol carrier protein 2	3640	1	0	0	1	3	bta-miR-2426	-0.25	-0.27
	MAFF	ENST00000338483.2	v-maf avian musculoaponeurotic fibrosarcoma oncogene homolog F	160	1	0	1	0	1	bta-miR-2426	-0.25	-0.26
	KCTD13	ENST00000568000.1	potassium channel tetramerization domain containing 13	782	1	0	1	0	0	bta-miR-2426	-0.25	-0.25
	TMED8	ENST00000216468.7	transmembrane emp24 protein transport domain containing 8	53	2	1	1	0	2	bta-miR-2426	-0.25	-0.26
	AMTN	ENST00000339336.4	amelotin	12	1	0	1	0	0	bta-miR-2426	-0.25	-0.25
	ZBED3	ENST00000255198.2	zinc finger, BED-type containing 3	399	2	0	1	1	3	bta-miR-2426	-0.25	-0.25
	CD84	ENST00000534968.1	CD84 molecule	5	5	1	3	1	0	bta-miR-2426	-0.25	-0.35
	PKHD1L1	ENST00000378402.5	polycystic kidney and hepatic disease 1 (autosomal recessive)-like 1	8	3	0	2	1	0	bta-miR-2426	-0.25	-0.37
	HBD	ENST00000380299.3	hemoglobin, delta	262	1	0	0	1	0	bta-miR-2426	-0.25	-0.25
	ACSBG2	ENST00000252669.5	acyl-CoA synthetase bubblegum family member 2	5	1	0	0	1	1	bta-miR-2426	-0.25	-0.25
	AL136115.1	ENST00000391369.1	HCG2032337; PRO1848; Uncharacterized protein	5	1	0	0	1	0	bta-miR-2426	-0.25	-0.25
	CTD-2054N24.2	ENST00000559714.1	Uncharacterized protein	21	2	0	0	2	0	bta-miR-2426	-0.25	-0.51
	CREBRF	ENST00000540014.1	CREB3 regulatory factor	24	2	1	0	1	3	bta-miR-2426	-0.25	-0.32
	KIAA1045	ENST00000242315.3	KIAA1045	42	1	0	0	1	3	bta-miR-2426	-0.25	-0.31
	BTF3L4	ENST00000489308.2	basic transcription factor 3-like 4	1245	4	0	3	1	1	bta-miR-2426	-0.25	-0.62
	GDA	ENST00000358399.3	guanine deaminase	5	1	1	0	0	3	bta-miR-2426	-0.25	-0.25
	CALML3	ENST00000315238.1	calmodulin-like 3	5	1	0	1	0	0	bta-miR-2426	-0.25	-0.25
	TAP2	ENST00000374897.2	transporter 2, ATP-binding cassette, sub-family B (MDR/TAP)	466	2	1	1	0	3	bta-miR-2426	-0.25	-0.28
	FAM53C	ENST00000513056.1	family with sequence similarity 53, member C	592	4	0	2	2	5	bta-miR-2426	-0.25	-0.31
	FAM8A1	ENST00000259963.3	family with sequence similarity 8, member A1	1064	1	0	1	0	1	bta-miR-2426	-0.25	-0.26
	NT5C1B-RDH14	ENST00000532967.1	NT5C1B-RDH14 readthrough	572	1	1	0	0	0	bta-miR-2426	-0.25	-0.25
	RAB8B	ENST00000321437.4	RAB8B, member RAS oncogene family	45	2	0	1	1	2	bta-miR-2426	-0.25	-0.3
	AC107021.1	ENST00000422482.1	HCG1786590; PRO2533; Uncharacterized protein	5	1	0	1	0	0	bta-miR-2426	-0.25	-0.25
	POLR3G	ENST00000504930.1	polymerase (RNA) III (DNA directed) polypeptide G (32kD)	67	1	0	1	0	2	bta-miR-2426	-0.25	-0.25
	RP11-383H13.1	ENST00000521467.1	Protein LOC100132891; cDNA FLJ53548	26	1	1	0	0	0	bta-miR-2426	-0.25	-0.76
	TM4SF4	ENST00000305354.4	transmembrane 4 L six family member 4	348	1	0	0	1	2	bta-miR-2426	-0.25	-0.36
	SMKR1	ENST00000462322.2	small lysine-rich protein 1	243	1	0	1	0	0	bta-miR-2426	-0.25	-0.25
	GDF11	ENST00000257868.5	growth differentiation factor 11	847	3	0	3	0	2	bta-miR-2426	-0.25	-0.29
	NR6A1	ENST00000487099.2	nuclear receptor subfamily 6, group A, member 1	1082	1	1	0	0	2	bta-miR-2426	-0.25	-0.25
	RGS18	ENST00000367460.3	regulator of G-protein signaling 18	5	2	0	0	2	2	bta-miR-2426	-0.25	-0.32
	TXNDC12	ENST00000371626.4	thioredoxin domain containing 12 (endoplasmic reticulum)	101	2	0	2	0	1	bta-miR-2426	-0.24	-0.27
	ZNRF3	ENST00000544604.2	zinc and ring finger 3	179	2	1	0	1	1	bta-miR-2426	-0.24	-0.25
	HES4	ENST00000428771.2	hairy and enhancer of split 4 (Drosophila)	51	2	0	2	0	0	bta-miR-2426	-0.24	-0.33
	SNTN	ENST00000343837.3	sentan, cilia apical structure protein	5	1	0	1	0	0	bta-miR-2426	-0.24	-0.24
	ZSWIM1	ENST00000372523.1	zinc finger, SWIM-type containing 1	72	1	0	1	0	0	bta-miR-2426	-0.24	-0.24
	PRKG2	ENST00000395578.1	protein kinase, cGMP-dependent, type II	15	1	1	0	0	1	bta-miR-2426	-0.24	-0.24
	NDUFAF2	ENST00000511107.1	NADH dehydrogenase (ubiquinone) complex I, assembly factor 2	18	1	0	1	0	0	bta-miR-2426	-0.24	-0.24
	ITCH	ENST00000374864.4	itchy E3 ubiquitin protein ligase	769	1	1	0	0	1	bta-miR-2426	-0.24	-0.35
	RPRD1B	ENST00000373433.4	regulation of nuclear pre-mRNA domain containing 1B	1140	1	1	0	0	1	bta-miR-2426	-0.24	-0.24
	ING4	ENST00000341550.4	inhibitor of growth family, member 4	548	1	0	1	0	2	bta-miR-2426	-0.24	-0.24
	NRL	ENST00000397002.2	neural retina leucine zipper	9	2	0	2	0	1	bta-miR-2426	-0.24	-0.25
	MOXD1	ENST00000367963.3	monooxygenase, DBH-like 1	168	1	0	1	0	5	bta-miR-2426	-0.24	-0.27
	LRP10	ENST00000359591.4	low density lipoprotein receptor-related protein 10	939	1	0	1	0	0	bta-miR-2426	-0.24	-0.24
	ZNF146	ENST00000443387.2	zinc finger protein 146	3086	1	0	1	0	1	bta-miR-2426	-0.24	-0.26
	PPP1R14D	ENST00000299174.5	protein phosphatase 1, regulatory (inhibitor) subunit 14D	5	1	0	0	1	0	bta-miR-2426	-0.24	-0.24
	ZBTB21	ENST00000398505.3	zinc finger and BTB domain containing 21	802	1	1	0	0	1	bta-miR-2426	-0.24	-0.25
	KCNAB3	ENST00000303790.2	potassium voltage-gated channel, shaker-related subfamily, beta member 3	35	1	1	0	0	3	bta-miR-2426	-0.24	-0.26
	ANKRD13C	ENST00000370944.4	ankyrin repeat domain 13C	369	2	0	1	1	1	bta-miR-2426	-0.24	-0.34
	WDR96	ENST00000369720.1	WD repeat domain 96	10	1	0	1	0	0	bta-miR-2426	-0.24	-0.24
	TAC4	ENST00000352793.2	tachykinin 4 (hemokinin)	5	1	0	0	1	0	bta-miR-2426	-0.24	-0.24
	CRYBA1	ENST00000225387.3	crystallin, beta A1	5	1	0	0	1	0	bta-miR-2426	-0.24	-0.24
	YWHAG	ENST00000307630.3	tyrosine 3-monooxygenase/tryptophan 5-monooxygenase activation protein, gamma polypeptide	5623	2	1	0	1	2	bta-miR-2426	-0.24	-0.24
	TXNL4B	ENST00000268483.3	thioredoxin-like 4B	200	2	0	2	0	2	bta-miR-2426	-0.24	-0.25
	SPATA8	ENST00000328504.3	spermatogenesis associated 8	10	1	0	1	0	0	bta-miR-2426	-0.24	-0.24
	VSIG10L	ENST00000335624.4	V-set and immunoglobulin domain containing 10 like	6	6	0	5	1	0	bta-miR-2426	-0.24	-0.39
	MEP1B	ENST00000269202.6	meprin A, beta	5	1	0	1	0	0	bta-miR-2426	-0.24	-0.24
	TECTB	ENST00000369422.3	tectorin beta	5	2	0	1	1	0	bta-miR-2426	-0.24	-0.24
	NR2C1	ENST00000333003.5	nuclear receptor subfamily 2, group C, member 1	55	1	0	1	0	0	bta-miR-2426	-0.24	-0.24
	PDZD8	ENST00000334464.5	PDZ domain containing 8	99	2	0	1	1	0	bta-miR-2426	-0.24	-0.34
	CDR2	ENST00000268383.2	cerebellar degeneration-related protein 2, 62kDa	70	1	1	0	0	1	bta-miR-2426	-0.24	-0.28
	KIAA1191	ENST00000298569.4	KIAA1191	23	1	1	0	0	0	bta-miR-2426	-0.24	-0.33
	UBALD2	ENST00000327490.6	UBA-like domain containing 2	506	1	0	1	0	0	bta-miR-2426	-0.24	-0.24
	NCALD	ENST00000395923.1	neurocalcin delta	49	1	1	0	0	0	bta-miR-2426	-0.24	-0.24
	LCE1C	ENST00000607093.1	late cornified envelope 1C	5	1	0	1	0	0	bta-miR-2426	-0.24	-0.24
	MCMDC2	ENST00000422365.2	minichromosome maintenance domain containing 2	7	1	1	0	0	0	bta-miR-2426	-0.24	-0.24
	NOS1AP	ENST00000361897.5	nitric oxide synthase 1 (neuronal) adaptor protein	5	1	1	0	0	4	bta-miR-2426	-0.24	-0.24
	TMEM242	ENST00000400788.4	transmembrane protein 242	593	1	0	1	0	0	bta-miR-2426	-0.24	-0.24
	UBE2QL1	ENST00000399816.3	ubiquitin-conjugating enzyme E2Q family-like 1	10	2	1	1	0	3	bta-miR-2426	-0.24	-0.53
	AMER2	ENST00000357816.2	APC membrane recruitment protein 2	7	3	0	3	0	2	bta-miR-2426	-0.24	-0.25
	BEST3	ENST00000488961.1	bestrophin 3	5	4	0	3	1	0	bta-miR-2426	-0.24	-0.36
	BLOC1S2	ENST00000441611.1	biogenesis of lysosomal organelles complex-1, subunit 2	83	1	1	0	0	1	bta-miR-2426	-0.24	-0.64
	GPAA1	ENST00000355091.4	glycosylphosphatidylinositol anchor attachment 1	6476	1	0	0	1	0	bta-miR-2426	-0.23	-0.23
	CXorf36	ENST00000398000.2	chromosome X open reading frame 36	5	3	0	3	0	0	bta-miR-2426	-0.23	-0.23
	POLR2G	ENST00000301788.7	polymerase (RNA) II (DNA directed) polypeptide G	6306	1	0	0	1	0	bta-miR-2426	-0.23	-0.23
	PCDP1	ENST00000413369.3	Primary ciliary dyskinesia protein 1	5	1	0	1	0	0	bta-miR-2426	-0.23	-0.23
	ZNF106	ENST00000263805.4	zinc finger protein 106	406	1	1	0	0	1	bta-miR-2426	-0.23	-0.31
	SEMA6D	ENST00000355997.3	sema domain, transmembrane domain (TM), and cytoplasmic domain, (semaphorin) 6D	179	2	0	0	2	1	bta-miR-2426	-0.23	-0.23
	ANO4	ENST00000392979.3	anoctamin 4	128	1	0	1	0	0	bta-miR-2426	-0.23	-0.23
	GRAPL	ENST00000344415.4	GRB2-related adaptor protein-like	5	1	0	1	0	0	bta-miR-2426	-0.23	-0.23
	KLK6	ENST00000376851.3	kallikrein-related peptidase 6	5	1	0	0	1	1	bta-miR-2426	-0.23	-0.23
	AP1S2	ENST00000329235.2	adaptor-related protein complex 1, sigma 2 subunit	357	1	0	1	0	2	bta-miR-2426	-0.23	-0.24
	SGIP1	ENST00000371036.3	SH3-domain GRB2-like (endophilin) interacting protein 1	180	1	0	1	0	7	bta-miR-2426	-0.23	-0.29
	MAP2K5	ENST00000178640.5	mitogen-activated protein kinase kinase 5	406	1	0	0	1	0	bta-miR-2426	-0.23	-0.23
	MAP10	ENST00000418460.1	microtubule-associated protein 10	5	3	0	1	2	0	bta-miR-2426	-0.23	-0.23
	NT5C1B	ENST00000600945.1	5'-nucleotidase, cytosolic IB	567	1	1	0	0	0	bta-miR-2426	-0.23	-0.23
	IFNA7	ENST00000239347.3	interferon, alpha 7	5	1	0	1	0	0	bta-miR-2426	-0.23	-0.23
	PRRG1	ENST00000378628.4	proline rich Gla (G-carboxyglutamic acid) 1	1122	2	0	1	1	0	bta-miR-2426	-0.23	-0.23
	PM20D1	ENST00000367136.4	peptidase M20 domain containing 1	5	1	0	1	0	0	bta-miR-2426	-0.23	-0.23
	RNF146	ENST00000356799.2	ring finger protein 146	1504	1	0	0	1	0	bta-miR-2426	-0.23	-0.23
	SFTPA2	ENST00000372325.2	surfactant protein A2	5	2	0	2	0	0	bta-miR-2426	-0.23	-0.23
	DSG3	ENST00000257189.4	desmoglein 3	5	1	0	1	0	0	bta-miR-2426	-0.23	-0.23
	DNASE2	ENST00000222219.3	deoxyribonuclease II, lysosomal	75	1	0	0	1	0	bta-miR-2426	-0.23	-0.23
	TRIM8	ENST00000302424.7	tripartite motif containing 8	525	2	0	2	0	3	bta-miR-2426	-0.23	-0.24
	RAB3B	ENST00000371655.3	RAB3B, member RAS oncogene family	611	2	1	1	0	4	bta-miR-2426	-0.23	-0.28
	UBFD1	ENST00000395878.3	ubiquitin family domain containing 1	6826	2	1	1	0	3	bta-miR-2426	-0.23	-0.24
	C12orf55	ENST00000524981.4	chromosome 12 open reading frame 55	5	1	0	1	0	0	bta-miR-2426	-0.23	-0.23
	ADAMDEC1	ENST00000256412.4	ADAM-like, decysin 1	5	1	0	1	0	0	bta-miR-2426	-0.23	-0.23
	TRPV6	ENST00000359396.3	transient receptor potential cation channel, subfamily V, member 6	5	1	0	1	0	0	bta-miR-2426	-0.23	-0.23
	CYP2C9	ENST00000260682.6	cytochrome P450, family 2, subfamily C, polypeptide 9	5	1	0	1	0	0	bta-miR-2426	-0.23	-0.23
	KPNA6	ENST00000373625.3	karyopherin alpha 6 (importin alpha 7)	272	3	0	3	0	6	bta-miR-2426	-0.23	-0.25
	SV2C	ENST00000502798.2	synaptic vesicle glycoprotein 2C	30	5	1	3	1	4	bta-miR-2426	-0.23	-0.25
	TSC22D4	ENST00000300181.2	TSC22 domain family, member 4	919	1	0	0	1	1	bta-miR-2426	-0.23	-0.23
	ZNF783	ENST00000434415.1	zinc finger family member 783	88	3	0	2	1	0	bta-miR-2426	-0.23	-0.23
	ZNF561	ENST00000326044.5	zinc finger protein 561	156	1	0	1	0	0	bta-miR-2426	-0.23	-0.23
	RCHY1	ENST00000451788.1	ring finger and CHY zinc finger domain containing 1, E3 ubiquitin protein ligase	821	1	0	1	0	1	bta-miR-2426	-0.23	-0.27
	AC026310.1	ENST00000599478.1	Protein 101060047	5	1	0	1	0	1	bta-miR-2426	-0.23	-0.23
	MAN1A2	ENST00000356554.3	mannosidase, alpha, class 1A, member 2	603	3	1	2	0	4	bta-miR-2426	-0.23	-0.24
	STC1	ENST00000290271.2	stanniocalcin 1	2932	1	1	0	0	0	bta-miR-2426	-0.23	-0.24
	NAPB	ENST00000377026.4	N-ethylmaleimide-sensitive factor attachment protein, beta	82	1	1	0	0	3	bta-miR-2426	-0.23	-0.23
	SDC4	ENST00000372733.3	syndecan 4	1252	1	0	0	1	3	bta-miR-2426	-0.23	-0.26
	TRMT61B	ENST00000306108.5	tRNA methyltransferase 61 homolog B (S. cerevisiae)	450	1	0	1	0	0	bta-miR-2426	-0.23	-0.23
	DDX58	ENST00000379882.1	DEAD (Asp-Glu-Ala-Asp) box polypeptide 58	36	1	0	1	0	1	bta-miR-2426	-0.23	-0.23
	BECN1	ENST00000438274.3	beclin 1, autophagy related	2879	1	0	1	0	1	bta-miR-2426	-0.23	-0.23
	PCSK7	ENST00000320934.3	proprotein convertase subtilisin/kexin type 7	92	3	1	1	1	3	bta-miR-2426	-0.23	-0.23
	GPR157	ENST00000377411.4	G protein-coupled receptor 157	48	2	1	1	0	0	bta-miR-2426	-0.23	-0.24
	SLC15A4	ENST00000266771.5	solute carrier family 15 (oligopeptide transporter), member 4	588	1	0	1	0	1	bta-miR-2426	-0.23	-0.23
	TMEM161B	ENST00000506536.1	transmembrane protein 161B	14	1	0	1	0	1	bta-miR-2426	-0.23	-0.23
	OLFML1	ENST00000329293.3	olfactomedin-like 1	5	1	0	1	0	1	bta-miR-2426	-0.23	-0.23
	ADCY10	ENST00000545172.1	adenylate cyclase 10 (soluble)	5	1	0	1	0	0	bta-miR-2426	-0.23	-0.23
	HORMAD1	ENST00000368995.4	HORMA domain containing 1	153	1	0	1	0	0	bta-miR-2426	-0.23	-0.23
	EPX	ENST00000225371.5	eosinophil peroxidase	5	1	0	0	1	0	bta-miR-2426	-0.22	-0.22
	GABARAPL1	ENST00000266458.5	GABA(A) receptor-associated protein like 1	117	1	0	1	0	0	bta-miR-2426	-0.22	-0.22
	DOC2A	ENST00000350119.4	double C2-like domains, alpha	10	1	0	1	0	0	bta-miR-2426	-0.22	-0.22
	MOG	ENST00000376902.3	myelin oligodendrocyte glycoprotein	5	1	0	1	0	1	bta-miR-2426	-0.22	-0.22
	ADO	ENST00000373783.1	2-aminoethanethiol (cysteamine) dioxygenase	686	1	0	1	0	2	bta-miR-2426	-0.22	-0.26
	CNN3	ENST00000370206.4	calponin 3, acidic	4490	1	0	0	1	1	bta-miR-2426	-0.22	-0.24
	CLIP4	ENST00000320081.5	CAP-GLY domain containing linker protein family, member 4	490	1	0	1	0	2	bta-miR-2426	-0.22	-0.25
	AQP1	ENST00000509504.1	Uncharacterized protein	5	2	0	1	1	0	bta-miR-2426	-0.22	-0.23
	CHP1	ENST00000334660.5	calcineurin-like EF-hand protein 1	2051	1	1	0	0	0	bta-miR-2426	-0.22	-0.22
	RAB15	ENST00000436278.2	RAB15, member RAS oncogene family	23	1	0	0	1	3	bta-miR-2426	-0.22	-0.24
	KRT15	ENST00000393981.3	keratin 15	8	1	0	1	0	1	bta-miR-2426	-0.22	-0.22
	RP11-527L4.2	ENST00000565120.1	Uncharacterized protein	19	1	0	1	0	0	bta-miR-2426	-0.22	-0.22
	SERPINB7	ENST00000398019.2	serpin peptidase inhibitor, clade B (ovalbumin), member 7	37	1	0	1	0	0	bta-miR-2426	-0.22	-0.22
	NCSTN	ENST00000294785.5	nicastrin	578	1	0	0	1	3	bta-miR-2426	-0.22	-0.22
	CDC42	ENST00000344548.3	cell division cycle 42	34	1	1	0	0	0	bta-miR-2426	-0.22	-0.22
	CRNN	ENST00000271835.3	cornulin	5	1	0	0	1	0	bta-miR-2426	-0.22	-0.22
	LDHB	ENST00000396076.1	lactate dehydrogenase B	46	1	0	0	1	0	bta-miR-2426	-0.22	-0.22
	NME1-NME2	ENST00000512737.1	NME1-NME2 readthrough	191	1	0	1	0	0	bta-miR-2426	-0.22	-0.23
	MCTP1	ENST00000515393.1	multiple C2 domains, transmembrane 1	81	2	0	2	0	0	bta-miR-2426	-0.22	-0.23
	ALX3	ENST00000369792.4	ALX homeobox 3	5	2	0	1	1	1	bta-miR-2426	-0.22	-0.22
	PRR15L	ENST00000300557.2	proline rich 15-like	159	1	0	1	0	1	bta-miR-2426	-0.22	-0.23
	LAGE3	ENST00000407062.1	L antigen family, member 3	335	2	0	0	2	0	bta-miR-2426	-0.22	-0.22
	TCEAL1	ENST00000372625.3	transcription elongation factor A (SII)-like 1	23	1	0	0	1	0	bta-miR-2426	-0.22	-0.22
	EVA1A	ENST00000393913.3	eva-1 homolog A (C. elegans)	45	1	0	1	0	0	bta-miR-2426	-0.22	-0.22
	XKR4	ENST00000327381.6	XK, Kell blood group complex subunit-related family, member 4	5	4	0	2	2	3	bta-miR-2426	-0.22	-0.22
	APTX	ENST00000436040.2	aprataxin	310	1	0	1	0	1	bta-miR-2426	-0.22	-0.22
	DUSP13	ENST00000372702.3	dual specificity phosphatase 13	5	1	0	1	0	3	bta-miR-2426	-0.22	-0.22
	GJB6	ENST00000241124.6	gap junction protein, beta 6, 30kDa	5	1	0	1	0	0	bta-miR-2426	-0.22	-0.22
	IL13RA1	ENST00000371666.3	interleukin 13 receptor, alpha 1	494	2	0	2	0	0	bta-miR-2426	-0.22	-0.32
	MORN4	ENST00000478953.1	MORN repeat containing 4	296	1	0	0	1	1	bta-miR-2426	-0.22	-0.22
	LCP2	ENST00000046794.5	lymphocyte cytosolic protein 2 (SH2 domain containing leukocyte protein of 76kDa)	5	1	1	0	0	2	bta-miR-2426	-0.22	-0.22
	TMEM207	ENST00000354905.2	transmembrane protein 207	5	1	0	0	1	0	bta-miR-2426	-0.22	-0.22
	CSNK2A2	ENST00000262506.3	casein kinase 2, alpha prime polypeptide	99	1	0	1	0	1	bta-miR-2426	-0.22	-0.22
	GPANK1	ENST00000375906.1	G patch domain and ankyrin repeats 1	1872	1	0	1	0	0	bta-miR-2426	-0.22	-0.22
	C12orf68	ENST00000316554.3	chromosome 12 open reading frame 68	5	1	0	1	0	2	bta-miR-2426	-0.22	-0.22
	DGKH	ENST00000261491.5	diacylglycerol kinase, eta	46	3	0	1	2	2	bta-miR-2426	-0.22	-0.35
	PSENEN	ENST00000591949.1	presenilin enhancer gamma secretase subunit	322	1	0	1	0	1	bta-miR-2426	-0.22	-0.26
	ADAT1	ENST00000307921.3	adenosine deaminase, tRNA-specific 1	597	1	0	0	1	1	bta-miR-2426	-0.22	-0.22
	OPCML	ENST00000331898.7	opioid binding protein/cell adhesion molecule-like	5	2	0	1	1	2	bta-miR-2426	-0.22	-0.22
	CKB	ENST00000348956.2	creatine kinase, brain	71667	1	0	0	1	0	bta-miR-2426	-0.22	-0.22
	DNAI2	ENST00000307504.5	dynein, axonemal, intermediate chain 2	5	1	0	1	0	0	bta-miR-2426	-0.22	-0.22
	WASF3	ENST00000335327.5	WAS protein family, member 3	24	1	1	0	0	1	bta-miR-2426	-0.22	-0.26
	CLIC4	ENST00000374379.4	chloride intracellular channel 4	226	2	0	0	2	0	bta-miR-2426	-0.22	-0.23
	LYVE1	ENST00000256178.3	lymphatic vessel endothelial hyaluronan receptor 1	5	1	0	0	1	2	bta-miR-2426	-0.22	-0.22
	RPS6KC1	ENST00000366960.3	ribosomal protein S6 kinase, 52kDa, polypeptide 1	57	4	0	3	1	2	bta-miR-2426	-0.22	-0.22
	BAZ1A	ENST00000358716.4	bromodomain adjacent to zinc finger domain, 1A	144	1	0	1	0	0	bta-miR-2426	-0.22	-0.22
	SLC35A5	ENST00000492406.1	solute carrier family 35, member A5	168	1	0	1	0	0	bta-miR-2426	-0.22	-0.22
	CXCL16	ENST00000293778.6	chemokine (C-X-C motif) ligand 16	385	1	0	1	0	0	bta-miR-2426	-0.22	-0.22
	MOSPD1	ENST00000370783.3	motile sperm domain containing 1	83	1	1	0	0	0	bta-miR-2426	-0.22	-0.32
	MAPK4	ENST00000592595.1	mitogen-activated protein kinase 4	77	1	1	0	0	3	bta-miR-2426	-0.21	-0.26
	RBBP5	ENST00000264515.6	retinoblastoma binding protein 5	166	3	1	1	1	0	bta-miR-2426	-0.21	-0.36
	C12orf79	ENST00000549802.1	chromosome 12 open reading frame 79	5	1	0	0	1	0	bta-miR-2426	-0.21	-0.21
	NPL	ENST00000367553.1	N-acetylneuraminate pyruvate lyase (dihydrodipicolinate synthase)	19	2	0	1	1	0	bta-miR-2426	-0.21	-0.21
	HERC3	ENST00000402738.1	HECT and RLD domain containing E3 ubiquitin protein ligase 3	50	1	0	1	0	3	bta-miR-2426	-0.21	-0.21
	DIP2A	ENST00000318711.7	DIP2 disco-interacting protein 2 homolog A (Drosophila)	298	2	0	2	0	0	bta-miR-2426	-0.21	-0.21
	CORO7	ENST00000251166.4	coronin 7	113	1	0	1	0	1	bta-miR-2426	-0.21	-0.21
	MFNG	ENST00000416983.3	MFNG O-fucosylpeptide 3-beta-N-acetylglucosaminyltransferase	14	2	0	1	1	0	bta-miR-2426	-0.21	-0.21
	GNA12	ENST00000275364.3	guanine nucleotide binding protein (G protein) alpha 12	565	3	0	3	0	3	bta-miR-2426	-0.21	-0.25
	SLMO2	ENST00000355937.4	slowmo homolog 2 (Drosophila)	374	1	0	1	0	1	bta-miR-2426	-0.21	-0.36
	LMBR1	ENST00000353442.5	limb development membrane protein 1	1435	1	0	1	0	2	bta-miR-2426	-0.21	-0.22
	KRBA2	ENST00000396267.1	KRAB-A domain containing 2	14	1	0	1	0	0	bta-miR-2426	-0.21	-0.21
	SP110	ENST00000258381.6	SP110 nuclear body protein	19	2	0	1	1	1	bta-miR-2426	-0.21	-0.3
	SYPL2	ENST00000369872.3	synaptophysin-like 2	69	1	0	0	1	6	bta-miR-2426	-0.21	-0.21
	IFNA16	ENST00000380216.1	interferon, alpha 16	5	1	0	1	0	0	bta-miR-2426	-0.21	-0.21
	FOXB1	ENST00000396057.4	forkhead box B1	31	1	1	0	0	0	bta-miR-2426	-0.21	-0.26
	RP6-24A23.6	ENST00000563887.1	Uncharacterized protein	937	1	0	0	1	3	bta-miR-2426	-0.21	-0.27
	RILP	ENST00000301336.6	Rab interacting lysosomal protein	43	1	0	0	1	1	bta-miR-2426	-0.21	-0.21
	PLEKHA1	ENST00000538022.1	pleckstrin homology domain containing, family A (phosphoinositide binding specific) member 1	1172	1	1	0	0	0	bta-miR-2426	-0.21	-0.22
	TES	ENST00000358204.4	testis derived transcript (3 LIM domains)	34	1	0	1	0	0	bta-miR-2426	-0.21	-0.21
	UGT2B7	ENST00000508661.1	UDP glucuronosyltransferase 2 family, polypeptide B7	5	1	0	0	1	0	bta-miR-2426	-0.21	-0.21
	YBX3	ENST00000279550.7	Y box binding protein 3	631	1	0	1	0	0	bta-miR-2426	-0.21	-0.21
	MFRP	ENST00000555262.1	membrane frizzled-related protein	5	1	1	0	0	0	bta-miR-2426	-0.21	-0.21
	FAM184A	ENST00000338891.7	family with sequence similarity 184, member A	167	1	0	1	0	0	bta-miR-2426	-0.21	-0.21
	PCDHB10	ENST00000239446.4	protocadherin beta 10	13	1	0	1	0	0	bta-miR-2426	-0.21	-0.21
	SCAF8	ENST00000367178.3	SR-related CTD-associated factor 8	1917	1	1	0	0	0	bta-miR-2426	-0.21	-0.21
[truncated: 264 more rows]
